# Supplementary material for: Phytochrome A signal transduction 1 and CONSTANS‐LIKE 13 coordinately orchestrate shoot branching and flowering in leafy Brassica juncea
Source: Plant Biotechnol J. 2019 Feb 20;17(7):1333–43. doi: 10.1111/pbi.13057 (PMC6576096; doi:10.1111/pbi.13057)
Supplement: Supplementary file 2 — Table S6 Annotation of candidate genes associated with branching in Brassica juncea [file PBI-17-1333-s001.xlsx]

## Sheet: Sheet1
Table S6 Candidate gene annotation associated with branching in B. juncea
#Gene_ID	COG_class	COG_class_annotation	GO_annotation	KEGG_annotation	KOG_class	KOG_class_annotation	Pfam_annotation	Swissprot_annotation	TrEMBL_annotation	eggNOG_class	eggNOG_class_annotation	nr_annotation
BjuB027054	--	--	Molecular Function: binding (GO:0005488);;	--	--	--	--	Glutathione S-transferase T3 GN=K1O13.1 OS=Arabidopsis thaliana (Mouse-ear cress) PE=2 SV=1	Putative uncharacterized protein {ECO:0000313|EMBL:ABD65000.1} OS=Brassica oleracea (Wild cabbage) PE=4 SV=1	S	Function unknown	PREDICTED: glutathione S-transferase T3-like [Brassica rapa]
BjuB041966	--	--	Cellular Component: mitochondrion (GO:0005739);; Biological Process: ethylene biosynthetic process (GO:0009693);; Biological Process: response to ethylene (GO:0009723);; Biological Process: response to karrikin (GO:0080167);;	--	--	--	--	--	BnaA08g15620D protein {ECO:0000313|EMBL:CDY44044.1} OS=Brassica napus (Rape) PE=4 SV=1	R	General function prediction only	PREDICTED: uncharacterized protein LOC103835027 [Brassica rapa]
BjuB026952	--	--	Cellular Component: nucleus (GO:0005634);;	--	[K]	Transcription	SAC3/GANP/Nin1/mts3/eIF-3 p25 family	--	BnaA04g23140D protein {ECO:0000313|EMBL:CDY07001.1} OS=Brassica napus (Rape) PE=4 SV=1	K	Transcription	BnaA04g23140D [Brassica napus]
BjuA009551	--	--	Cellular Component: plasma membrane (GO:0005886);; Biological Process: intracellular protein transport (GO:0006886);; Cellular Component: chloroplast (GO:0009507);; Biological Process: vesicle-mediated transport (GO:0016192);; Cellular Component: clathrin adaptor complex (GO:0030131);;	--	[D]	Cell cycle control, cell division, chromosome partitioning	Muniscin C-terminal mu homology domain	--	BnaA03g10260D protein {ECO:0000313|EMBL:CDX88623.1} OS=Brassica napus (Rape) PE=4 SV=1	D	Cell cycle control, cell division, chromosome partitioning	PREDICTED: uncharacterized protein LOC103856752 [Brassica rapa]
BjuA009136	--	--	Biological Process: amino acid transmembrane transport (GO:0003333);; Cellular Component: integral component of plasma membrane (GO:0005887);; Biological Process: protein targeting to membrane (GO:0006612);; Biological Process: water transport (GO:0006833);; Biological Process: response to salt stress (GO:0009651);; Biological Process: response to fructose (GO:0009750);; Biological Process: posit…	--	[E]	Amino acid transport and metabolism	Transmembrane amino acid transporter protein;; Tryptophan/tyrosine permease family	Amino acid permease 2 GN=AAP2 OS=Arabidopsis thaliana (Mouse-ear cress) PE=1 SV=1	BnaC03g03750D protein {ECO:0000313|EMBL:CDX81121.1} OS=Brassica napus (Rape) PE=4 SV=1	E	Amino acid transport and metabolism	BnaC03g03750D [Brassica napus]
BjuA009398	--	--	--	--	[R]	General function prediction only	Zinc knuckle	--	BnaC07g28610D protein {ECO:0000313|EMBL:CDX80583.1} OS=Brassica napus (Rape) PE=4 SV=1	R	General function prediction only	PREDICTED: uncharacterized protein LOC103837364 [Brassica rapa]
BjuA009976	[L]	Replication, recombination and repair	Molecular Function: DNA binding (GO:0003677);; Molecular Function: DNA topoisomerase type I activity (GO:0003917);; Cellular Component: extracellular region (GO:0005576);; Cellular Component: chromosome (GO:0005694);; Biological Process: DNA topological change (GO:0006265);; Biological Process: DNA unwinding involved in DNA replication (GO:0006268);; Biological Process: photoperiodism, flowering …	K03165|0|eus:EUTSA_v10016222mg|hypothetical protein; K03165 DNA topoisomerase III [EC:5.99.1.2] (A)	[L]	Replication, recombination and repair	DNA topoisomerase	DNA topoisomerase 3-beta GN=At2g32000 OS=Arabidopsis thaliana (Mouse-ear cress) PE=2 SV=1	DNA topoisomerase {ECO:0000256|RuleBase:RU000518} OS=Eutrema salsugineum (Saltwater cress) PE=3 SV=1	L	Replication, recombination and repair	PREDICTED: DNA topoisomerase 3-beta isoform X4 [Sesamum indicum]
BjuB026968	--	--	--	--	--	--	--	--	Uncharacterized protein {ECO:0000313|EnsemblPlants:Bra033905.1-P} OS=Brassica rapa subsp. pekinensis (Chinese cabbage) PE=4 SV=1	--	--	BnaC01g00690D [Brassica napus]
BjuB035453	[RTKL]	--	Molecular Function: sequence-specific DNA binding transcription factor activity (GO:0003700);; Molecular Function: protein serine/threonine kinase activity (GO:0004674);; Molecular Function: protein tyrosine kinase activity (GO:0004713);; Molecular Function: protein binding (GO:0005515);; Molecular Function: ATP binding (GO:0005524);; Cellular Component: cytosol (GO:0005829);; Cellular Component:…	K03097|5.14605e-14|eus:EUTSA_v10010420mg|hypothetical protein; K03097 casein kinase II subunit alpha [EC:2.7.11.1] (A)	[TDK]	--	Protein kinase domain	Casein kinase II subunit alpha-2 (Precursor) GN=CKA2 OS=Arabidopsis thaliana (Mouse-ear cress) PE=2 SV=3	Uncharacterized protein {ECO:0000313|EMBL:ESQ45532.1} OS=Eutrema salsugineum (Saltwater cress) PE=4 SV=1	T	Signal transduction mechanisms	putative casein kinase II, alpha chain 2 CK II [Arabidopsis thaliana]
BjuB042015	--	--	Molecular Function: DNA binding (GO:0003677);; Molecular Function: sequence-specific DNA binding transcription factor activity (GO:0003700);; Cellular Component: nucleus (GO:0005634);; Biological Process: regulation of transcription, DNA-templated (GO:0006355);;	--	--	--	AP2 domain	Ethylene-responsive transcription factor ERF060 GN=ERF060 OS=Arabidopsis thaliana (Mouse-ear cress) PE=2 SV=1	Uncharacterized protein {ECO:0000313|EMBL:ESQ53227.1} OS=Eutrema salsugineum (Saltwater cress) PE=4 SV=1	K	Transcription	hypothetical protein EUTSA_v10025958mg [Eutrema salsugineum]
BjuA008806	--	--	Cellular Component: chloroplast (GO:0009507);; Biological Process: cell wall biogenesis (GO:0042546);;	--	--	--	Protein of unknown function (DUF688)	--	BnaA03g00140D protein {ECO:0000313|EMBL:CDY11178.1} OS=Brassica napus (Rape) PE=4 SV=1	S	Function unknown	BnaA03g00140D [Brassica napus]
BjuA009708	--	--	Biological Process: metabolic process (GO:0008152);; Cellular Component: chloroplast (GO:0009507);; Molecular Function: transferase activity, transferring hexosyl groups (GO:0016758);;	--	[GC]	--	UDP-glucoronosyl and UDP-glucosyl transferase	UDP-glycosyltransferase 79B6 GN=UGT79B6 OS=Arabidopsis thaliana (Mouse-ear cress) PE=2 SV=1	Uncharacterized protein {ECO:0000313|EnsemblPlants:Bra029046.1-P} OS=Brassica rapa subsp. pekinensis (Chinese cabbage) PE=4 SV=1	G	Carbohydrate transport and metabolism	PREDICTED: UDP-glycosyltransferase 79B6 [Brassica rapa]
BjuB026977	--	--	Cellular Component: membrane (GO:0016020);;	--	[S]	Function unknown	Yip1 domain	--	Protein YIPF {ECO:0000256|RuleBase:RU361264} OS=Brassica napus (Rape) PE=3 SV=1	S	Function unknown	BnaA04g22800D [Brassica napus]
BjuB027167	[J]	Translation, ribosomal structure and biogenesis	Molecular Function: DNA binding (GO:0003677);; Molecular Function: sequence-specific DNA binding transcription factor activity (GO:0003700);; Cellular Component: nucleus (GO:0005634);; Biological Process: regulation of transcription, DNA-templated (GO:0006355);; Biological Process: response to arsenic-containing substance (GO:0046685);; Molecular Function: protein dimerization activity (GO:004698…	--	--	--	Helix-loop-helix DNA-binding domain;; Ribosomal protein S9/S16	Transcription factor bHLH130 GN=T24P15.19 OS=Arabidopsis thaliana (Mouse-ear cress) PE=1 SV=1	Uncharacterized protein {ECO:0000313|EnsemblPlants:Bra016886.1-P} OS=Brassica rapa subsp. pekinensis (Chinese cabbage) PE=4 SV=1	K	Transcription	PREDICTED: transcription factor bHLH130-like [Brassica rapa]
BjuA041960	--	--	--	--	--	--	BNR repeat-like domain;; Mo-co oxidoreductase dimerisation domain	--	BnaA03g10140D protein {ECO:0000313|EMBL:CDX88635.1} OS=Brassica napus (Rape) PE=4 SV=1	S	Function unknown	BnaA03g10140D [Brassica napus]
BjuA041784	--	--	--	--	--	--	F-box domain	F-box protein At4g22390 GN=At4g22390 OS=Arabidopsis thaliana (Mouse-ear cress) PE=2 SV=3	Uncharacterized protein {ECO:0000313|EnsemblPlants:Bra006311.1-P} OS=Brassica rapa subsp. pekinensis (Chinese cabbage) PE=4 SV=1	--	--	BnaA03g05520D [Brassica napus]
BjuA010155	[LKJ]	--	Molecular Function: translation initiation factor activity (GO:0003743);; Molecular Function: protein binding (GO:0005515);; Molecular Function: ATP binding (GO:0005524);; Cellular Component: cell wall (GO:0005618);; Cellular Component: nucleolus (GO:0005730);; Cellular Component: vacuolar membrane (GO:0005774);; Cellular Component: Golgi apparatus (GO:0005794);; Cellular Component: cytosol (GO:0…	K03257|0|brp:103857131|eukaryotic initiation factor 4A-1-like; K03257 translation initiation factor 4A (A)	[J]	Translation, ribosomal structure and biogenesis	DEAD/DEAH box helicase;; Helicase conserved C-terminal domain	Eukaryotic initiation factor 4A-1 GN=MDC16.4 OS=Arabidopsis thaliana (Mouse-ear cress) PE=1 SV=1	Uncharacterized protein {ECO:0000313|EnsemblPlants:Bra029124.1-P} OS=Brassica rapa subsp. pekinensis (Chinese cabbage) PE=3 SV=1	L	Replication, recombination and repair	PREDICTED: eukaryotic initiation factor 4A-1-like [Brassica rapa]
BjuA009693	--	--	Cellular Component: chloroplast (GO:0009507);; Biological Process: auxin-activated signaling pathway (GO:0009734);; Biological Process: unidimensional cell growth (GO:0009826);; Biological Process: auxin homeostasis (GO:0010252);; Molecular Function: indole-3-acetic acid amido synthetase activity (GO:0010279);; Biological Process: response to cyclopentenone (GO:0010583);; Biological Process: posi…	K14487|0|brp:103857039|indole-3-acetic acid-amido synthetase GH3.6-like; K14487 auxin responsive GH3 gene family (A)	--	--	GH3 auxin-responsive promoter	Indole-3-acetic acid-amido synthetase GH3.6 GN=F24B18.13 OS=Arabidopsis thaliana (Mouse-ear cress) PE=1 SV=1	Uncharacterized protein {ECO:0000313|EnsemblPlants:Bra029023.1-P} OS=Brassica rapa subsp. pekinensis (Chinese cabbage) PE=4 SV=1	R	General function prediction only	PREDICTED: indole-3-acetic acid-amido synthetase GH3.6-like [Brassica rapa]
BjuA009856	--	--	Cellular Component: chloroplast (GO:0009507);;	--	--	--	Nodulin-like	--	Uncharacterized protein {ECO:0000313|EnsemblPlants:Bra022788.1-P} OS=Brassica rapa subsp. pekinensis (Chinese cabbage) PE=4 SV=1	S	Function unknown	PREDICTED: probable transporter mch1 [Brassica rapa]
BjuA009845	--	--	Cellular Component: nucleus (GO:0005634);; Cellular Component: cytosol (GO:0005829);; Molecular Function: UDP-glycosyltransferase activity (GO:0008194);; Biological Process: toxin catabolic process (GO:0009407);; Biological Process: systemic acquired resistance (GO:0009627);; Biological Process: regulation of flower development (GO:0009909);; Biological Process: response to cyclopentenone (GO:001…	--	[GC]	--	UDP-glucoronosyl and UDP-glucosyl transferase	UDP-glycosyltransferase 87A2 GN=UGT87A2 OS=Arabidopsis thaliana (Mouse-ear cress) PE=1 SV=1	BnaC03g16650D protein {ECO:0000313|EMBL:CDY24026.1} OS=Brassica napus (Rape) PE=4 SV=1	G	Carbohydrate transport and metabolism	PREDICTED: UDP-glycosyltransferase 87A2-like [Brassica rapa]
BjuA010057	--	--	--	--	--	--	--	--	Uncharacterized protein {ECO:0000313|EnsemblPlants:Bra022961.1-P} OS=Brassica rapa subsp. pekinensis (Chinese cabbage) PE=4 SV=1	--	--	BnaA03g15680D [Brassica napus]
BjuB027072	--	--	Biological Process: transition metal ion transport (GO:0000041);; Cellular Component: nucleus (GO:0005634);; Biological Process: response to nitrate (GO:0010167);; Biological Process: nitrate transport (GO:0015706);; Biological Process: lateral root development (GO:0048527);; Biological Process: developmental growth (GO:0048589);; Biological Process: root hair cell differentiation (GO:0048765);;	--	--	--	C1 domain;; C1-like domain;; Phorbol esters/diacylglycerol binding domain (C1 domain)	Probable nucleoredoxin 1-1 OS=Oryza sativa subsp. japonica (Rice) PE=2 SV=1	Uncharacterized protein {ECO:0000313|EnsemblPlants:Bra037653.1-P} OS=Brassica rapa subsp. pekinensis (Chinese cabbage) PE=4 SV=1	R	General function prediction only	PREDICTED: uncharacterized protein LOC103866137 [Brassica rapa]
BjuA010199	[A]	RNA processing and modification	Molecular Function: RNA binding (GO:0003723);; Cellular Component: nucleus (GO:0005634);;	--	[A]	RNA processing and modification	LUC7 N_terminus	--	Uncharacterized protein {ECO:0000313|EnsemblPlants:Bra029175.1-P} OS=Brassica rapa subsp. pekinensis (Chinese cabbage) PE=4 SV=1	A	RNA processing and modification	PREDICTED: luc7-like protein 3 [Brassica rapa]
BjuA009736	--	--	--	K15414|2.45281e-120|brp:103857091|uncharacterized protein At2g39795, mitochondrial-like; K15414 complement component 1 Q subcomponent-binding protein, mitochondrial (A)	[C]	Energy production and conversion	--	Uncharacterized protein At2g39795, mitochondrial (Precursor) GN=At2g39795 OS=Arabidopsis thaliana (Mouse-ear cress) PE=2 SV=1	BnaA03g12340D protein {ECO:0000313|EMBL:CDY47064.1} OS=Brassica napus (Rape) PE=4 SV=1	--	--	BnaA03g12340D [Brassica napus]
BjuB026835	--	--	Molecular Function: transferase activity (GO:0016740);;	--	--	--	D-mannose binding lectin;; Protein tyrosine kinase;; PAN-like domain;; S-locus glycoprotein family;; Protein kinase domain;; Domain of unknown function (DUF3403)	Putative serine/threonine-protein kinase receptor (Precursor) GN=SRK6 OS=Brassica oleracea var. viridis (Flowering kale) PE=2 SV=2	BnaA04g29170D protein {ECO:0000313|EMBL:CDY55431.1} OS=Brassica napus (Rape) PE=4 SV=1	T	Signal transduction mechanisms	BnaA04g29170D [Brassica napus]
BjuA009166	[E]	Amino acid transport and metabolism	Molecular Function: asparagine synthase (glutamine-hydrolyzing) activity (GO:0004066);; Molecular Function: aspartate-ammonia ligase activity (GO:0004071);; Molecular Function: ATP binding (GO:0005524);; Cellular Component: cytosol (GO:0005829);; Biological Process: L-asparagine biosynthetic process (GO:0070981);;	K01953|0|brp:103855856|asparagine synthetase [glutamine-hydrolyzing] 3-like; K01953 asparagine synthase (glutamine-hydrolysing) [EC:6.3.5.4] (A)	[E]	Amino acid transport and metabolism	Asparagine synthase;; Glutamine amidotransferase domain;; Glutamine amidotransferase domain;; Aluminium induced protein;; Glutamine amidotransferases class-II	Asparagine synthetase [glutamine-hydrolyzing] 3 OS=Arabidopsis thaliana (Mouse-ear cress) PE=1 SV=1	Asparagine synthetase {ECO:0000256|PIRNR:PIRNR001589} OS=Brassica campestris (Field mustard) PE=4 SV=1	E	Amino acid transport and metabolism	117M18_15 [Brassica rapa]
BjuA009080	--	--	--	--	--	--	--	Nucleolin 2 GN=OSJNBa0058K23.21 OS=Oryza sativa subsp. japonica (Rice) PE=2 SV=2	Uncharacterized protein {ECO:0000313|EnsemblPlants:Bra005950.1-P} OS=Brassica rapa subsp. pekinensis (Chinese cabbage) PE=4 SV=1	--	--	PREDICTED: nucleolin 2-like [Brassica rapa]
BjuA010001	--	--	--	--	[R]	General function prediction only	--	Putative protein phosphatase 2C-like protein 45 GN=At3g27140 OS=Arabidopsis thaliana (Mouse-ear cress) PE=5 SV=1	Uncharacterized protein {ECO:0000313|EMBL:AED92678.1} OS=Arabidopsis thaliana (Mouse-ear cress) PE=2 SV=1	R	General function prediction only	PREDICTED: uncharacterized protein LOC103846093 [Brassica rapa]
BjuB027043	--	--	Cellular Component: extracellular region (GO:0005576);; Biological Process: defense response (GO:0006952);; Molecular Function: ion channel inhibitor activity (GO:0008200);;	--	--	--	Scorpion toxin-like domain	Defensin-like protein 197 (Precursor) GN=ATTI6 OS=Arabidopsis thaliana (Mouse-ear cress) PE=3 SV=1	BnaA04g25190D protein {ECO:0000313|EMBL:CDY30418.1} OS=Brassica napus (Rape) PE=4 SV=1	T	Signal transduction mechanisms	PREDICTED: defensin-like protein 197 [Brassica rapa]
BjuA008964	--	--	Cellular Component: nucleus (GO:0005634);; Molecular Function: S-adenosylmethionine-dependent methyltransferase activity (GO:0008757);; Biological Process: response to fungus (GO:0009620);; Biological Process: jasmonic acid biosynthetic process (GO:0009695);; Biological Process: response to jasmonic acid (GO:0009753);; Biological Process: methylation (GO:0032259);; Biological Process: response to…	--	--	--	SAM dependent carboxyl methyltransferase	Salicylate/benzoate carboxyl methyltransferase GN=BSMT1 OS=Arabidopsis thaliana (Mouse-ear cress) PE=1 SV=1	BnaA03g01230D protein {ECO:0000313|EMBL:CDY11287.1} OS=Brassica napus (Rape) PE=4 SV=1	R	General function prediction only	BnaA03g01230D [Brassica napus]
BjuA041646	[G]	Carbohydrate transport and metabolism	Biological Process: response to hypoxia (GO:0001666);; Cellular Component: nucleus (GO:0005634);; Biological Process: carbohydrate metabolic process (GO:0005975);; Biological Process: systemic acquired resistance, salicylic acid mediated signaling pathway (GO:0009862);; Biological Process: regulation of hydrogen peroxide metabolic process (GO:0010310);; Molecular Function: levanase activity (GO:0…	K01193|0|brp:103855945|beta-fructofuranosidase, insoluble isoenzyme CWINV6-like; K01193 beta-fructofuranosidase [EC:3.2.1.26] (A)	[G]	Carbohydrate transport and metabolism	Glycosyl hydrolases family 32 N-terminal domain;; Glycosyl hydrolases family 32 C terminal	Beta-fructofuranosidase, insoluble isoenzyme CWINV6 (Precursor) GN=CWINV6 OS=Arabidopsis thaliana (Mouse-ear cress) PE=2 SV=1	BnaA03g03670D protein {ECO:0000313|EMBL:CDX78455.1} OS=Brassica napus (Rape) PE=4 SV=1	G	Carbohydrate transport and metabolism	BnaA03g03670D [Brassica napus]
BjuA009287	--	--	Molecular Function: aminopeptidase activity (GO:0004177);; Biological Process: proteolysis (GO:0006508);;	K07018|4.46791e-146|brp:103856388|uncharacterized LOC103856388; K07018 (A)	--	--	Alpha/beta hydrolase family;; Alpha/beta hydrolase family;; X-Pro dipeptidyl-peptidase (S15 family);; alpha/beta hydrolase fold;; alpha/beta hydrolase fold	--	BnaC03g09680D protein {ECO:0000313|EMBL:CDX70884.1} OS=Brassica napus (Rape) PE=4 SV=1	R	General function prediction only	BnaC03g09680D [Brassica napus]
BjuA010056	--	--	Molecular Function: sequence-specific DNA binding transcription factor activity (GO:0003700);; Cellular Component: nucleus (GO:0005634);; Cellular Component: cytoplasm (GO:0005737);; Biological Process: regulation of transcription, DNA-templated (GO:0006355);; Biological Process: positive regulation of cell proliferation (GO:0008284);; Biological Process: response to cytokinin (GO:0009735);; Biol…	--	--	--	Homeobox domain	WUSCHEL-related homeobox 9 GN=WOX9 OS=Arabidopsis thaliana (Mouse-ear cress) PE=2 SV=1	Uncharacterized protein {ECO:0000313|EnsemblPlants:Bra022960.1-P} OS=Brassica rapa subsp. pekinensis (Chinese cabbage) PE=4 SV=1	K	Transcription	PREDICTED: WUSCHEL-related homeobox 9-like isoform X2 [Brassica rapa]
BjuB026921	--	--	Cellular Component: nucleus (GO:0005634);;	--	--	--	Tubby C 2	Protein LURP-one-related 8 GN=At2g38640 OS=Arabidopsis thaliana (Mouse-ear cress) PE=2 SV=1	BnaA04g22100D protein {ECO:0000313|EMBL:CDY18377.1} OS=Brassica napus (Rape) PE=4 SV=1	S	Function unknown	BnaA04g22100D [Brassica napus]
BjuB027041	[R]	General function prediction only	Molecular Function: Rab GTPase activator activity (GO:0005097);; Cellular Component: Golgi apparatus (GO:0005794);; Biological Process: positive regulation of Rab GTPase activity (GO:0032851);;	--	[T]	Signal transduction mechanisms	Rab-GTPase-TBC domain	--	RabGAP/TBC domain-containing protein {ECO:0000313|EMBL:EFH58166.1} OS=Arabidopsis lyrata subsp. lyrata (Lyre-leaved rock-cress) PE=4 SV=1	T	Signal transduction mechanisms	PREDICTED: small G protein signaling modulator 1-like isoform X2 [Camelina sativa]
BjuB042049	[O]	Posttranslational modification, protein turnover, chaperones	Cellular Component: Golgi apparatus (GO:0005794);; Biological Process: protein folding (GO:0006457);; Molecular Function: heat shock protein binding (GO:0031072);;	--	[O]	Posttranslational modification, protein turnover, chaperones	DnaJ domain	Chaperone protein dnaJ 72 GN=T3K9.23 OS=Arabidopsis thaliana (Mouse-ear cress) PE=2 SV=1	BnaA04g23650D protein {ECO:0000313|EMBL:CDY06950.1} OS=Brassica napus (Rape) PE=4 SV=1	O	Posttranslational modification, protein turnover, chaperones	BnaA04g23650D [Brassica napus]
BjuB042157	--	--	--	--	[L]	Replication, recombination and repair	hAT family C-terminal dimerisation region	Putative AC transposase OS=Zea mays (Maize) PE=2 SV=2	Uncharacterized protein {ECO:0000313|EMBL:EOA18248.1} (Fragment) OS=Capsella rubella PE=4 SV=1	S	Function unknown	PREDICTED: zinc finger BED domain-containing protein RICESLEEPER 2-like [Camelina sativa]
BjuA009328	--	--	Cellular Component: nucleus (GO:0005634);; Biological Process: response to cold (GO:0009409);; Cellular Component: plant-type cell wall (GO:0009505);; Biological Process: stomatal complex morphogenesis (GO:0010103);; Biological Process: photosynthesis, light reaction (GO:0019684);; Biological Process: cellular cation homeostasis (GO:0030003);; Molecular Function: manganese ion binding (GO:0030145…	--	--	--	Cupin;; Cupin domain	Germin-like protein subfamily 3 member 3 (Precursor) GN=At5g20630 OS=Arabidopsis thaliana (Mouse-ear cress) PE=1 SV=1	BnaA03g56080D protein {ECO:0000313|EMBL:CDY51841.1} OS=Brassica napus (Rape) PE=4 SV=1	R	General function prediction only	BnaA03g56080D [Brassica napus]
BjuA041761	[G]	Carbohydrate transport and metabolism	Cellular Component: extracellular region (GO:0005576);; Biological Process: plant-type cell wall modification (GO:0009827);; Molecular Function: pectate lyase activity (GO:0030570);;	K01728|0|brp:103856110|probable pectate lyase 19; K01728 pectate lyase [EC:4.2.2.2] (A)	--	--	Pectate lyase;; Pectate lyase, N terminus	Probable pectate lyase 19 (Precursor) GN=At5g15110 OS=Arabidopsis thaliana (Mouse-ear cress) PE=2 SV=1	Pectate lyase {ECO:0000256|RuleBase:RU361123} OS=Brassica napus (Rape) PE=3 SV=1	R	General function prediction only	PREDICTED: probable pectate lyase 19 [Brassica rapa]
BjuB026956	[I]	Lipid transport and metabolism	Molecular Function: catalytic activity (GO:0003824);; Biological Process: metabolic process (GO:0008152);;	--	[I]	Lipid transport and metabolism	Putative lysophospholipase;; Alpha/beta hydrolase family;; Alpha/beta hydrolase family;; Domain of unknown function (DUF4283);; alpha/beta hydrolase fold;; Phospholipase/Carboxylesterase;; Prolyl oligopeptidase family;; Dienelactone hydrolase family;; Zinc knuckle;; Putative esterase;; Serine hydrolase (FSH1)	Caffeoylshikimate esterase GN=CSE OS=Arabidopsis thaliana (Mouse-ear cress) PE=1 SV=1	BnaC04g46310D protein {ECO:0000313|EMBL:CDX93265.1} OS=Brassica napus (Rape) PE=4 SV=1	I	Lipid transport and metabolism	BnaC04g46310D [Brassica napus]
BjuA009443	--	--	--	--	[R]	General function prediction only	--	--	BnaA02g14560D protein {ECO:0000313|EMBL:CDY50298.1} OS=Brassica napus (Rape) PE=4 SV=1	R	General function prediction only	BnaA02g14560D [Brassica napus]
BjuA001485	--	--	Cellular Component: nucleus (GO:0005634);; Biological Process: transcription, DNA-templated (GO:0006351);; Biological Process: response to wounding (GO:0009611);; Biological Process: response to fungus (GO:0009620);; Biological Process: jasmonic acid biosynthetic process (GO:0009695);; Biological Process: response to jasmonic acid (GO:0009753);; Biological Process: response to chitin (GO:0010200)…	--	--	--	TFIIS helical bundle-like domain	Probable mediator of RNA polymerase II transcription subunit 26b GN=K2A11.1 OS=Arabidopsis thaliana (Mouse-ear cress) PE=2 SV=1	BnaA03g55180D protein {ECO:0000313|EMBL:CDY52139.1} OS=Brassica napus (Rape) PE=4 SV=1	S	Function unknown	BnaA03g55180D [Brassica napus]
BjuB042070	--	--	Cellular Component: extracellular region (GO:0005576);; Biological Process: syncytium formation (GO:0006949);; Biological Process: unidimensional cell growth (GO:0009826);; Biological Process: plant-type cell wall loosening (GO:0009828);; Biological Process: plant-type cell wall modification involved in multidimensional cell growth (GO:0009831);; Cellular Component: membrane (GO:0016020);;	--	--	--	Pollen allergen;; Rare lipoprotein A (RlpA)-like double-psi beta-barrel	Expansin-A8 (Precursor) GN=T2P4.4 OS=Arabidopsis thaliana (Mouse-ear cress) PE=2 SV=1	BnaC04g01470D protein {ECO:0000313|EMBL:CDY23890.1} OS=Brassica napus (Rape) PE=3 SV=1	R	General function prediction only	PREDICTED: expansin-A8-like [Brassica rapa]
BjuB042154	[K]	Transcription	Molecular Function: plastid sigma factor activity (GO:0001053);; Molecular Function: DNA binding (GO:0003677);; Molecular Function: sequence-specific DNA binding transcription factor activity (GO:0003700);; Molecular Function: DNA-directed RNA polymerase activity (GO:0003899);; Molecular Function: protein binding (GO:0005515);; Cellular Component: nucleus (GO:0005634);; Biological Process: DNA-te…	--	--	--	Sigma-70 region 3;; Sigma-70 region 2;; Sigma-70, region 4;; Sigma-70, region 4	RNA polymerase sigma factor sigF, chloroplastic (Precursor) GN=T1J8 OS=Arabidopsis thaliana (Mouse-ear cress) PE=1 SV=1	Uncharacterized protein {ECO:0000313|EnsemblPlants:Bra017213.1-P} OS=Brassica rapa subsp. pekinensis (Chinese cabbage) PE=4 SV=1	K	Transcription	PREDICTED: RNA polymerase sigma factor sigF, chloroplastic [Brassica rapa]
BjuB026996	[J]	Translation, ribosomal structure and biogenesis	Cellular Component: cytosol (GO:0005829);; Cellular Component: plasma membrane (GO:0005886);; Biological Process: translation (GO:0006412);; Biological Process: lignin metabolic process (GO:0009808);; Biological Process: response to cadmium ion (GO:0046686);; Biological Process: plant-type cell wall assembly (GO:0071668);; Biological Process: regulation of cellulose biosynthetic process (GO:20010…	K03232|3.40609e-143|brp:103865769|elongation factor 1-delta 1-like; K03232 elongation factor 1-beta (A)	[K]	Transcription	EF-1 guanine nucleotide exchange domain	Elongation factor 1-delta 1 GN=At1g30230 OS=Arabidopsis thaliana (Mouse-ear cress) PE=1 SV=2	Uncharacterized protein {ECO:0000313|EnsemblPlants:Bra004986.1-P} OS=Brassica rapa subsp. pekinensis (Chinese cabbage) PE=4 SV=1	K	Transcription	PREDICTED: uncharacterized protein LOC103865769 isoform X2 [Brassica rapa]
BjuB026981	--	--	Cellular Component: plasma membrane (GO:0005886);; Molecular Function: L-proline transmembrane transporter activity (GO:0015193);; Cellular Component: integral component of membrane (GO:0016021);; Biological Process: proline transmembrane transport (GO:0035524);;	--	[E]	Amino acid transport and metabolism	Transmembrane amino acid transporter protein	Proline transporter 1 GN=PROT1 OS=Arabidopsis thaliana (Mouse-ear cress) PE=1 SV=1	BnaA04g22760D protein {ECO:0000313|EMBL:CDY07039.1} OS=Brassica napus (Rape) PE=4 SV=1	E	Amino acid transport and metabolism	BnaA04g22760D [Brassica napus]
BjuA009400	[N]	Cell motility	Cellular Component: ESCRT III complex (GO:0000815);; Cellular Component: nucleus (GO:0005634);; Biological Process: protein targeting to vacuole (GO:0006623);; Biological Process: vesicle-mediated transport (GO:0016192);;	K12193|1.10642e-131|brp:103856542|vacuolar protein sorting-associated protein 24 homolog 1; K12193 charged multivesicular body protein 3 (A)	[U]	Intracellular trafficking, secretion, and vesicular transport	Snf7	Vacuolar protein sorting-associated protein 24 homolog 1 GN=MRN17.18 OS=Arabidopsis thaliana (Mouse-ear cress) PE=1 SV=1	BnaC03g11080D protein {ECO:0000313|EMBL:CDX71024.1} OS=Brassica napus (Rape) PE=4 SV=1	U	Intracellular trafficking, secretion, and vesicular transport	BnaC03g11080D [Brassica napus]
BjuA008930	[R]	General function prediction only	Molecular Function: nucleotide binding (GO:0000166);; Molecular Function: RNA binding (GO:0003723);;	--	[AJ]	--	RNA recognition motif. (a.k.a. RRM, RBD, or RNP domain);; RNA recognition motif (a.k.a. RRM, RBD, or RNP domain);; RNA recognition motif. (a.k.a. RRM, RBD, or RNP domain)	Polyadenylate-binding protein 7 GN=PAB7 OS=Arabidopsis thaliana (Mouse-ear cress) PE=2 SV=1	BnaA03g00960D protein {ECO:0000313|EMBL:CDY11260.1} OS=Brassica napus (Rape) PE=4 SV=1	A	RNA processing and modification	BnaA03g00960D [Brassica napus]
BjuB011816	[K]	Transcription	Molecular Function: transcription regulatory region sequence-specific DNA binding (GO:0000976);; Molecular Function: sequence-specific DNA binding transcription factor activity (GO:0003700);; Cellular Component: nucleus (GO:0005634);; Biological Process: gravitropism (GO:0009630);; Biological Process: response to blue light (GO:0009637);; Biological Process: response to salt stress (GO:0009651);;…	K09338|3.9783e-138|brp:103870983|homeobox-leucine zipper protein HAT5; K09338 homeobox-leucine zipper protein (A)	[K]	Transcription	Homeobox domain;; Homeobox associated leucine zipper	Homeobox-leucine zipper protein HAT5 GN=F4P13.2 OS=Arabidopsis thaliana (Mouse-ear cress) PE=1 SV=1	BnaA05g33840D protein {ECO:0000313|EMBL:CDY37519.1} OS=Brassica napus (Rape) PE=4 SV=1	K	Transcription	PREDICTED: homeobox-leucine zipper protein HAT5 [Brassica rapa]
BjuA010196	--	--	Cellular Component: cytoplasm (GO:0005737);; Biological Process: response to auxin (GO:0009733);;	K14487|0|brp:103857183|4-substituted benzoates-glutamate ligase GH3.12-like; K14487 auxin responsive GH3 gene family (A)	--	--	GH3 auxin-responsive promoter	4-substituted benzoates-glutamate ligase GH3.12 OS=Arabidopsis thaliana (Mouse-ear cress) PE=1 SV=1	Uncharacterized protein {ECO:0000313|EnsemblPlants:Bra029173.1-P} OS=Brassica rapa subsp. pekinensis (Chinese cabbage) PE=4 SV=1	S	Function unknown	PREDICTED: 4-substituted benzoates-glutamate ligase GH3.12-like [Brassica rapa]
BjuA009994	--	--	Biological Process: mRNA splicing, via spliceosome (GO:0000398);; Molecular Function: protein binding (GO:0005515);; Cellular Component: nucleus (GO:0005634);; Cellular Component: mitochondrion (GO:0005739);; Biological Process: response to abscisic acid (GO:0009737);; Biological Process: response to salicylic acid (GO:0009751);; Biological Process: cotyledon development (GO:0048825);; Biological…	--	--	--	--	--	Uncharacterized protein {ECO:0000313|EnsemblPlants:Bra022895.1-P} OS=Brassica rapa subsp. pekinensis (Chinese cabbage) PE=4 SV=1	--	--	PREDICTED: glycine-rich cell wall structural protein-like isoform X1 [Brassica rapa]
BjuA009924	--	--	--	--	--	--	--	--	Uncharacterized protein {ECO:0000313|EnsemblPlants:Bra022814.1-P} OS=Brassica rapa subsp. pekinensis (Chinese cabbage) PE=4 SV=1	S	Function unknown	PREDICTED: uncharacterized protein LOC103857339 isoform X1 [Brassica rapa]
BjuA009386	--	--	Molecular Function: nucleotide binding (GO:0000166);; Molecular Function: DNA binding (GO:0003677);; Molecular Function: chromatin binding (GO:0003682);; Cellular Component: cytosol (GO:0005829);; Biological Process: chromatin silencing (GO:0006342);; Biological Process: cell adhesion (GO:0007155);; Biological Process: regulation of cell shape (GO:0008360);; Biological Process: leaf morphogenesis…	--	--	--	--	Uncharacterized protein At1g01500 GN=At1g01500 OS=Arabidopsis thaliana (Mouse-ear cress) PE=2 SV=1	Uncharacterized protein {ECO:0000313|EnsemblPlants:Bra032638.1-P} OS=Brassica rapa subsp. pekinensis (Chinese cabbage) PE=4 SV=1	S	Function unknown	PREDICTED: uncharacterized protein At1g01500-like [Brassica rapa]
BjuA041904	--	--	Molecular Function: DNA binding (GO:0003677);; Molecular Function: sequence-specific DNA binding transcription factor activity (GO:0003700);; Cellular Component: nucleus (GO:0005634);; Biological Process: regulation of transcription, DNA-templated (GO:0006355);;	--	--	--	AP2 domain	Dehydration-responsive element-binding protein 2G GN=F20L16.170 OS=Arabidopsis thaliana (Mouse-ear cress) PE=2 SV=1	Uncharacterized protein {ECO:0000313|EnsemblPlants:Bra006460.1-P} OS=Brassica rapa subsp. pekinensis (Chinese cabbage) PE=4 SV=1	K	Transcription	PREDICTED: dehydration-responsive element-binding protein 2G-like [Brassica rapa]
BjuA009016	[EH]	--	Biological Process: sulfate assimilation (GO:0000103);; Biological Process: tryptophan biosynthetic process (GO:0000162);; Biological Process: MAPK cascade (GO:0000165);; Molecular Function: anthranilate synthase activity (GO:0004049);; Molecular Function: sulfate adenylyltransferase (ATP) activity (GO:0004781);; Cellular Component: cytosol (GO:0005829);; Cellular Component: anthranilate synthase…	K01657|0|brp:103855638|anthranilate synthase alpha subunit 1, chloroplastic; K01657 anthranilate synthase component I [EC:4.1.3.27] (A)	[E]	Amino acid transport and metabolism	chorismate binding enzyme;; Anthranilate synthase component I, N terminal region	Anthranilate synthase alpha subunit 1, chloroplastic (Precursor) GN=At5g05730 OS=Arabidopsis thaliana (Mouse-ear cress) PE=1 SV=1	Uncharacterized protein {ECO:0000313|EnsemblPlants:Bra005864.1-P} OS=Brassica rapa subsp. pekinensis (Chinese cabbage) PE=4 SV=1	E	Amino acid transport and metabolism	PREDICTED: anthranilate synthase alpha subunit 1, chloroplastic isoform X2 [Brassica rapa]
BjuB026972	--	--	Molecular Function: catalytic activity (GO:0003824);; Cellular Component: mitochondrion (GO:0005739);; Biological Process: protein targeting to mitochondrion (GO:0006626);; Biological Process: metabolic process (GO:0008152);;	K18167|2.17701e-57|brp:103865739|succinate dehydrogenase assembly factor 1 homolog, mitochondrial; K18167 succinate dehydrogenase assembly factor 1 (A)	[S]	Function unknown	Complex 1 protein (LYR family);; Complex1_LYR-like	--	Uncharacterized protein {ECO:0000313|EnsemblPlants:Bra017056.1-P} OS=Brassica rapa subsp. pekinensis (Chinese cabbage) PE=4 SV=1	S	Function unknown	PREDICTED: succinate dehydrogenase assembly factor 1 homolog, mitochondrial [Brassica rapa]
BjuA041657	[RTKL]	--	Molecular Function: calmodulin-dependent protein kinase activity (GO:0004683);; Molecular Function: calcium ion binding (GO:0005509);; Molecular Function: ATP binding (GO:0005524);; Cellular Component: nucleus (GO:0005634);; Cellular Component: cytoplasm (GO:0005737);; Cellular Component: plasma membrane (GO:0005886);; Biological Process: protein autophosphorylation (GO:0046777);; Biological Proc…	K13412|0|brp:103855956|calcium-dependent protein kinase 17-like; K13412 calcium-dependent protein kinase [EC:2.7.11.1] (A)	[T]	Signal transduction mechanisms	Protein kinase domain;; EF hand;; Protein tyrosine kinase;; EF-hand domain pair;; EF-hand domain;; EF-hand domain pair;; EF hand;; Cytoskeletal-regulatory complex EF hand;; Kinase-like;; Ca2+ insensitive EF hand	Calcium-dependent protein kinase 17 GN=CPK17 OS=Arabidopsis thaliana (Mouse-ear cress) PE=2 SV=1	BnaA03g03800D protein {ECO:0000313|EMBL:CDX78468.1} OS=Brassica napus (Rape) PE=4 SV=1	T	Signal transduction mechanisms	BnaA03g03800D [Brassica napus]
BjuB041896	--	--	Cellular Component: chloroplast stroma (GO:0009570);; Biological Process: auxin polar transport (GO:0009926);; Biological Process: secondary shoot formation (GO:0010223);; Biological Process: carotene catabolic process (GO:0016121);; Biological Process: xanthophyll catabolic process (GO:0016124);; Molecular Function: 9-cis-epoxycarotenoid dioxygenase activity (GO:0045549);;	K17912|1.7518e-38|brp:103866186|carotenoid cleavage dioxygenase 7, chloroplastic; K17912 9-cis-beta-carotene 9',10'-cleaving dioxygenase [EC:1.13.11.68] (A)	[Q]	Secondary metabolites biosynthesis, transport and catabolism	Retinal pigment epithelial membrane protein	Carotenoid cleavage dioxygenase 7, chloroplastic (Precursor) GN=T14P1.21 OS=Arabidopsis thaliana (Mouse-ear cress) PE=1 SV=1	Uncharacterized protein {ECO:0000313|EnsemblPlants:Bra040330.1-P} OS=Brassica rapa subsp. pekinensis (Chinese cabbage) PE=4 SV=1	Q	Secondary metabolites biosynthesis, transport and catabolism	PREDICTED: carotenoid cleavage dioxygenase 7, chloroplastic [Brassica rapa]
BjuA008819	--	--	Biological Process: polysaccharide catabolic process (GO:0000272);; Molecular Function: protein binding (GO:0005515);; Cellular Component: nucleus (GO:0005634);; Biological Process: starch metabolic process (GO:0005982);; Molecular Function: protein transporter activity (GO:0008565);; Biological Process: plant-type cell wall organization (GO:0009664);; Cellular Component: chloroplast inner membra…	--	--	--	Domain of unknown function (DUF4339)	Protein TIC 56, chloroplastic {ECO:0000303|PubMed:23372012} (Precursor) OS=Arabidopsis thaliana (Mouse-ear cress) PE=1 SV=1	BnaA03g00280D protein {ECO:0000313|EMBL:CDY11192.1} OS=Brassica napus (Rape) PE=4 SV=1	S	Function unknown	PREDICTED: uncharacterized protein LOC103855409 [Brassica rapa]
BjuB026905	--	--	Molecular Function: carboxylic ester hydrolase activity (GO:0004091);; Cellular Component: extracellular region (GO:0005576);; Biological Process: lipid metabolic process (GO:0006629);; Biological Process: vegetative to reproductive phase transition of meristem (GO:0010228);; Biological Process: protein desumoylation (GO:0016926);; Biological Process: hydrogen peroxide biosynthetic process (GO:00…	--	[I]	Lipid transport and metabolism	GDSL-like Lipase/Acylhydrolase;; GDSL-like Lipase/Acylhydrolase family	GDSL esterase/lipase At2g38180 (Precursor) GN=At2g38180 OS=Arabidopsis thaliana (Mouse-ear cress) PE=2 SV=1	BnaA04g21860D protein {ECO:0000313|EMBL:CDY18401.1} OS=Brassica napus (Rape) PE=4 SV=1	E	Amino acid transport and metabolism	PREDICTED: GDSL esterase/lipase At2g38180-like [Brassica rapa]
BjuB041961	--	--	Cellular Component: extracellular region (GO:0005576);;	--	--	--	--	Uncharacterized membrane protein At3g27390 GN=At3g27390 OS=Arabidopsis thaliana (Mouse-ear cress) PE=1 SV=2	BnaCnng40020D protein {ECO:0000313|EMBL:CDY62348.1} OS=Brassica napus (Rape) PE=4 SV=1	S	Function unknown	BnaCnng40020D [Brassica napus]
BjuA010051	--	--	Molecular Function: DNA binding (GO:0003677);; Molecular Function: sequence-specific DNA binding transcription factor activity (GO:0003700);; Cellular Component: nucleus (GO:0005634);; Biological Process: response to brassinosteroid (GO:0009741);; Biological Process: plant-type cell wall modification (GO:0009827);; Biological Process: pollen tube growth (GO:0009860);; Biological Process: post-emb…	--	--	--	SBP domain	Squamosa promoter-binding-like protein 3 GN=SPL3 OS=Arabidopsis thaliana (Mouse-ear cress) PE=1 SV=2	BnaC03g18800D protein {ECO:0000313|EMBL:CDX79544.1} OS=Brassica napus (Rape) PE=4 SV=1	K	Transcription	PREDICTED: squamosa promoter-binding-like protein 3 [Brassica rapa]
BjuA010049	[LKJ]	--	Molecular Function: nucleotide binding (GO:0000166);; Cellular Component: nucleus (GO:0005634);; Cellular Component: cytoplasm (GO:0005737);; Biological Process: protein glycosylation (GO:0006486);; Molecular Function: ATP-dependent helicase activity (GO:0008026);;	K12858|0|brp:103857505|DEAD-box ATP-dependent RNA helicase 21-like; K12858 ATP-dependent RNA helicase DDX23/PRP28 [EC:3.6.4.13] (A)	[A]	RNA processing and modification	DEAD/DEAH box helicase	DEAD-box ATP-dependent RNA helicase 21 GN=RH21 OS=Arabidopsis thaliana (Mouse-ear cress) PE=2 SV=1	BnaC03g18770D protein {ECO:0000313|EMBL:CDX79541.1} OS=Brassica napus (Rape) PE=3 SV=1	A	RNA processing and modification	PREDICTED: DEAD-box ATP-dependent RNA helicase 21-like [Brassica rapa]
BjuB027099	--	--	--	--	[R]	General function prediction only	Reverse transcriptase-like;; zinc-binding in reverse transcriptase	--	Uncharacterized protein {ECO:0000313|EnsemblPlants:Bra033839.1-P} OS=Brassica rapa subsp. pekinensis (Chinese cabbage) PE=4 SV=1	R	General function prediction only	PREDICTED: putative ribonuclease H protein At1g65750 [Brassica rapa]
BjuA009730	--	--	Molecular Function: diacylglycerol O-acyltransferase activity (GO:0004144);; Cellular Component: nucleus (GO:0005634);; Cellular Component: plasma membrane (GO:0005886);; Biological Process: glycerolipid biosynthetic process (GO:0045017);; Biological Process: petal morphogenesis (GO:0048446);;	--	--	--	Protein of unknown function (DUF1298);; Wax ester synthase-like Acyl-CoA acyltransferase domain	O-acyltransferase WSD1 GN=WSD1 OS=Arabidopsis thaliana (Mouse-ear cress) PE=2 SV=1	Uncharacterized protein {ECO:0000313|EnsemblPlants:Bra029072.1-P} OS=Brassica rapa subsp. pekinensis (Chinese cabbage) PE=4 SV=1	S	Function unknown	PREDICTED: O-acyltransferase WSD1-like [Brassica rapa]
BjuA009921	--	--	--	--	--	--	--	--	Uncharacterized protein {ECO:0000313|EnsemblPlants:Bra022810.1-P} OS=Brassica rapa subsp. pekinensis (Chinese cabbage) PE=4 SV=1	--	--	BnaA03g14080D [Brassica napus]
BjuA008809	--	--	Molecular Function: ubiquitin-protein transferase activity (GO:0004842);; Cellular Component: nucleus (GO:0005634);; Biological Process: ubiquitin-dependent protein catabolic process (GO:0006511);; Biological Process: toxin catabolic process (GO:0009407);; Biological Process: protein ubiquitination (GO:0016567);;	K10268|0|brp:103855400|F-box/LRR-repeat protein 3; K10268 F-box and leucine-rich repeat protein 2/20 (A)	[R]	General function prediction only	Leucine Rich repeat;; Leucine rich repeat;; Leucine Rich repeats (2 copies);; Leucine Rich Repeat	F-box/LRR-repeat protein 3 GN=FBL3 OS=Arabidopsis thaliana (Mouse-ear cress) PE=2 SV=1	BnaA03g00180D protein {ECO:0000313|EMBL:CDY11182.1} OS=Brassica napus (Rape) PE=4 SV=1	R	General function prediction only	BnaA03g00180D [Brassica napus]
BjuA009160	[G]	Carbohydrate transport and metabolism	Molecular Function: trehalose-phosphatase activity (GO:0004805);; Biological Process: trehalose biosynthetic process (GO:0005992);; Cellular Component: chloroplast (GO:0009507);;	K01087|0|brp:103855850|probable trehalose-phosphate phosphatase I; K01087 trehalose 6-phosphate phosphatase [EC:3.1.3.12] (A)	[G]	Carbohydrate transport and metabolism	Trehalose-phosphatase	Probable trehalose-phosphate phosphatase I GN=TPPI OS=Arabidopsis thaliana (Mouse-ear cress) PE=2 SV=1	Trehalose 6-phosphate phosphatase {ECO:0000256|RuleBase:RU361117} OS=Brassica campestris (Field mustard) PE=3 SV=1	G	Carbohydrate transport and metabolism	117M18_9 [Brassica rapa]
BjuA008846	[D]	Cell cycle control, cell division, chromosome partitioning	Molecular Function: cyclin-dependent protein serine/threonine kinase activity (GO:0004693);; Molecular Function: protein binding (GO:0005515);; Cellular Component: nucleus (GO:0005634);; Biological Process: embryo development (GO:0009790);; Biological Process: regulation of cell cycle (GO:0051726);;	K18813|0|brp:103855446|putative cyclin-D7-1; K18813 cyclin D7, plant (A)	[D]	Cell cycle control, cell division, chromosome partitioning	Cyclin, N-terminal domain;; Cyclin, C-terminal domain	Putative cyclin-D7-1 GN=CYCD7-1 OS=Arabidopsis thaliana (Mouse-ear cress) PE=3 SV=1	Uncharacterized protein {ECO:0000313|EnsemblPlants:Bra005708.1-P} OS=Brassica rapa subsp. pekinensis (Chinese cabbage) PE=3 SV=1	D	Cell cycle control, cell division, chromosome partitioning	PREDICTED: putative cyclin-D7-1 [Brassica rapa]
BjuB026983	--	--	Cellular Component: nucleus (GO:0005634);; Cellular Component: signal peptidase complex (GO:0005787);; Biological Process: signal peptide processing (GO:0006465);; Molecular Function: peptidase activity (GO:0008233);; Cellular Component: integral component of membrane (GO:0016021);; Biological Process: second-messenger-mediated signaling (GO:0019932);;	K12947|5.34938e-55|brp:103865756|probable signal peptidase complex subunit 2; K12947 signal peptidase complex subunit 2 [EC:3.4.-.-] (A)	--	--	Microsomal signal peptidase 25 kDa subunit (SPC25)	Probable signal peptidase complex subunit 2 GN=At2g39960 OS=Arabidopsis thaliana (Mouse-ear cress) PE=2 SV=1	BnaC04g46750D protein {ECO:0000313|EMBL:CDX93221.1} OS=Brassica napus (Rape) PE=4 SV=1	U	Intracellular trafficking, secretion, and vesicular transport	BnaC04g46750D [Brassica napus]
BjuA009338	--	--	Cellular Component: nucleus (GO:0005634);; Biological Process: response to auxin (GO:0009733);;	--	--	--	Auxin responsive protein	--	BnaA03g08100D protein {ECO:0000313|EMBL:CDX88839.1} OS=Brassica napus (Rape) PE=4 SV=1	S	Function unknown	PREDICTED: uncharacterized protein LOC103856464 [Brassica rapa]
BjuA009047	[I]	Lipid transport and metabolism	Cellular Component: nucleus (GO:0005634);; Biological Process: amino acid transport (GO:0006865);; Biological Process: metabolic process (GO:0008152);; Molecular Function: hydrolase activity (GO:0016787);;	--	[V]	Defense mechanisms	alpha/beta hydrolase fold;; Alpha/beta hydrolase family;; Carboxylesterase family	Probable carboxylesterase 15 GN=CXE15 OS=Arabidopsis thaliana (Mouse-ear cress) PE=2 SV=1	Uncharacterized protein {ECO:0000313|EnsemblPlants:Bra005899.1-P} OS=Brassica rapa subsp. pekinensis (Chinese cabbage) PE=4 SV=1	V	Defense mechanisms	PREDICTED: probable carboxylesterase 15 [Brassica rapa]
BjuB000028	--	--	Molecular Function: protein binding (GO:0005515);; Biological Process: water transport (GO:0006833);; Biological Process: cellular zinc ion homeostasis (GO:0006882);; Biological Process: Golgi organization (GO:0007030);; Cellular Component: chloroplast (GO:0009507);; Biological Process: response to nematode (GO:0009624);; Biological Process: cold acclimation (GO:0009631);; Biological Process: res…	K07300|0|brp:103865655|vacuolar cation/proton exchanger 1; K07300 Ca2+:H+ antiporter (A)	[P]	Inorganic ion transport and metabolism	Sodium/calcium exchanger protein	Vacuolar cation/proton exchanger 1 GN=F16M14.10 OS=Arabidopsis thaliana (Mouse-ear cress) PE=1 SV=3	BnaC04g45720D protein {ECO:0000313|EMBL:CDX93324.1} OS=Brassica napus (Rape) PE=4 SV=1	P	Inorganic ion transport and metabolism	BnaC04g45720D [Brassica napus]
BjuA008799	--	--	Cellular Component: nucleus (GO:0005634);;	--	--	--	--	--	Uncharacterized protein {ECO:0000313|EnsemblPlants:Bra005658.1-P} OS=Brassica rapa subsp. pekinensis (Chinese cabbage) PE=4 SV=1	S	Function unknown	BnaA03g00030D [Brassica napus]
BjuB041875	--	--	Biological Process: polysaccharide biosynthetic process (GO:0000271);; Biological Process: polysaccharide catabolic process (GO:0000272);; Cellular Component: mitochondrial respiratory chain complex III (GO:0005750);; Biological Process: starch metabolic process (GO:0005982);; Biological Process: glycolytic process (GO:0006096);; Biological Process: calcium ion transport (GO:0006816);; Biological…	--	--	--	COBRA-like protein	Protein COBRA (Precursor) GN=COB OS=Arabidopsis thaliana (Mouse-ear cress) PE=2 SV=1	BnaA03g39830D protein {ECO:0000313|EMBL:CDY02184.1} OS=Brassica napus (Rape) PE=4 SV=1	R	General function prediction only	BnaA03g39830D [Brassica napus]
BjuA009051	--	--	Molecular Function: DNA binding (GO:0003677);; Molecular Function: sequence-specific DNA binding transcription factor activity (GO:0003700);; Cellular Component: nucleus (GO:0005634);; Biological Process: response to xenobiotic stimulus (GO:0009410);; Biological Process: endoplasmic reticulum unfolded protein response (GO:0030968);;	K14431|0|brp:103855703|transcription factor TGA2-like; K14431 transcription factor TGA (A)	--	--	Seed dormancy control	TGACG-sequence-specific DNA-binding protein TGA-2.1 GN=TGA21 OS=Nicotiana tabacum (Common tobacco) PE=1 SV=1	Uncharacterized protein {ECO:0000313|EnsemblPlants:Bra005914.1-P} OS=Brassica rapa subsp. pekinensis (Chinese cabbage) PE=4 SV=1	K	Transcription	PREDICTED: transcription factor TGA2-like isoform X2 [Brassica rapa]
BjuA009412	[J]	Translation, ribosomal structure and biogenesis	Molecular Function: double-stranded RNA binding (GO:0003725);;	--	[J]	Translation, ribosomal structure and biogenesis	Telomere recombination	--	Uncharacterized protein {ECO:0000313|EnsemblPlants:Bra006654.1-P} OS=Brassica rapa subsp. pekinensis (Chinese cabbage) PE=4 SV=1	S	Function unknown	BnaA03g08860D [Brassica napus]
BjuA009395	--	--	Molecular Function: sodium:proton antiporter activity (GO:0015385);; Cellular Component: integral component of membrane (GO:0016021);; Biological Process: sodium ion transmembrane transport (GO:0035725);;	--	[P]	Inorganic ion transport and metabolism	Sodium/hydrogen exchanger family	Cation/H(+) antiporter 9 GN=MRN17.14 OS=Arabidopsis thaliana (Mouse-ear cress) PE=2 SV=1	Uncharacterized protein {ECO:0000313|EnsemblPlants:Bra006640.1-P} OS=Brassica rapa subsp. pekinensis (Chinese cabbage) PE=4 SV=1	P	Inorganic ion transport and metabolism	PREDICTED: cation/H(+) antiporter 9-like isoform X1 [Brassica rapa]
BjuA009045	--	--	Molecular Function: nucleic acid binding (GO:0003676);; Cellular Component: nucleus (GO:0005634);; Cellular Component: vacuolar membrane (GO:0005774);; Biological Process: nucleobase-containing compound metabolic process (GO:0006139);; Molecular Function: 3'-5' exonuclease activity (GO:0008408);;	--	--	--	3'-5' exonuclease	Uncharacterized protein At5g06450 GN=At5g06450 OS=Arabidopsis thaliana (Mouse-ear cress) PE=1 SV=1	BnaA03g55380D protein {ECO:0000313|EMBL:CDY55762.1} OS=Brassica napus (Rape) PE=4 SV=1	R	General function prediction only	PREDICTED: uncharacterized protein At5g06450 [Brassica rapa]
BjuA009626	[RTKL]	--	Molecular Function: protein serine/threonine kinase activity (GO:0004674);; Molecular Function: protein binding (GO:0005515);; Molecular Function: ATP binding (GO:0005524);; Cellular Component: nucleus (GO:0005634);; Biological Process: protein phosphorylation (GO:0006468);; Cellular Component: basal plasma membrane (GO:0009925);; Biological Process: basipetal auxin transport (GO:0010540);; Biolo…	--	[R]	General function prediction only	Protein kinase domain;; Protein tyrosine kinase	Serine/threonine-protein kinase D6PK GN=MYN21.2 OS=Arabidopsis thaliana (Mouse-ear cress) PE=1 SV=1	BnaA03g11170D protein {ECO:0000313|EMBL:CDY36769.1} OS=Brassica napus (Rape) PE=4 SV=1	T	Signal transduction mechanisms	BnaA03g11170D [Brassica napus]
BjuB026917	--	--	Cellular Component: nucleus (GO:0005634);; Cellular Component: plasma membrane (GO:0005886);; Cellular Component: integral component of membrane (GO:0016021);;	--	--	--	Domain of unknown function (DUF588);; Membrane-associating domain	CASP-like protein 4B1 GN=ARALYDRAFT_321547 OS=Arabidopsis lyrata subsp. lyrata (Lyre-leaved rock-cress) PE=3 SV=1	CASP-like protein {ECO:0000256|RuleBase:RU361233} OS=Brassica napus (Rape) PE=3 SV=1	S	Function unknown	BnaCnng66030D [Brassica napus]
BjuB000538	--	--	Molecular Function: protein kinase activity (GO:0004672);; Molecular Function: structural molecule activity (GO:0005198);; Molecular Function: ATP binding (GO:0005524);; Biological Process: protein phosphorylation (GO:0006468);; Cellular Component: chloroplast (GO:0009507);;	--	[R]	General function prediction only	Protein kinase domain;; PAP_fibrillin	Probable plastid-lipid-associated protein 14, chloroplastic (Precursor) GN=PAP14 OS=Arabidopsis thaliana (Mouse-ear cress) PE=1 SV=1	BnaA10g06750D protein {ECO:0000313|EMBL:CDY14380.1} OS=Brassica napus (Rape) PE=4 SV=1	T	Signal transduction mechanisms	BnaA10g06750D [Brassica napus]
BjuB042173	--	--	Cellular Component: nucleus (GO:0005634);;	--	--	--	NLI interacting factor-like phosphatase	--	BnaAnng21150D protein {ECO:0000313|EMBL:CDY65843.1} OS=Brassica napus (Rape) PE=4 SV=1	--	--	BnaAnng21150D [Brassica napus]
BjuA041819	[I]	Lipid transport and metabolism	Biological Process: polysaccharide biosynthetic process (GO:0000271);; Molecular Function: acetyl-CoA carboxylase activity (GO:0003989);; Biological Process: acetyl-CoA metabolic process (GO:0006084);; Biological Process: fatty acid biosynthetic process (GO:0006633);; Cellular Component: acetyl-CoA carboxylase complex (GO:0009317);; Molecular Function: biotin binding (GO:0009374);; Cellular Compo…	K02160|2.51747e-137|brp:103856193|biotin carboxyl carrier protein of acetyl-CoA carboxylase 1, chloroplastic-like; K02160 acetyl-CoA carboxylase biotin carboxyl carrier protein (A)	--	--	Biotin-requiring enzyme	Biotin carboxyl carrier protein of acetyl-CoA carboxylase 1, chloroplastic (Precursor) GN=MQK4.12 OS=Arabidopsis thaliana (Mouse-ear cress) PE=1 SV=2	BnaA03g06000D protein {ECO:0000313|EMBL:CDX78688.1} OS=Brassica napus (Rape) PE=4 SV=1	C	Energy production and conversion	PREDICTED: biotin carboxyl carrier protein of acetyl-CoA carboxylase 1, chloroplastic-like [Brassica rapa]
BjuA009004	--	--	Cellular Component: nucleus (GO:0005634);;	--	--	--	--	Phenylalanine N-monooxygenase GN=CYP79A2 OS=Arabidopsis thaliana (Mouse-ear cress) PE=1 SV=1	Uncharacterized protein {ECO:0000313|EnsemblPlants:Bra009107.1-P} OS=Brassica rapa subsp. pekinensis (Chinese cabbage) PE=4 SV=1	S	Function unknown	PREDICTED: uncharacterized protein LOC103846889 [Brassica rapa]
BjuA041832	[E]	Amino acid transport and metabolism	--	K16296|0|brp:103856206|serine carboxypeptidase-like 7; K16296 serine carboxypeptidase-like clade I [EC:3.4.16.-] (A)	[OE]	--	Serine carboxypeptidase	Serine carboxypeptidase-like 7 (Precursor) GN=SCPL7 OS=Arabidopsis thaliana (Mouse-ear cress) PE=2 SV=1	BnaA03g06120D protein {ECO:0000313|EMBL:CDX78700.1} OS=Brassica napus (Rape) PE=4 SV=1	O	Posttranslational modification, protein turnover, chaperones	PREDICTED: serine carboxypeptidase-like 7 isoform X2 [Brassica rapa]
BjuA008807	--	--	--	--	--	--	--	--	Uncharacterized protein {ECO:0000313|EnsemblPlants:Bra038175.1-P} OS=Brassica rapa subsp. pekinensis (Chinese cabbage) PE=4 SV=1	--	--	--
BjuA009957	--	--	Molecular Function: carboxylic ester hydrolase activity (GO:0004091);; Cellular Component: extracellular region (GO:0005576);; Biological Process: lipid metabolic process (GO:0006629);;	--	--	--	GDSL-like Lipase/Acylhydrolase	GDSL esterase/lipase At2g31550 (Precursor) GN=At2g31550 OS=Arabidopsis thaliana (Mouse-ear cress) PE=3 SV=3	BnaC03g17570D protein {ECO:0000313|EMBL:CDY23934.1} OS=Brassica napus (Rape) PE=4 SV=1	I	Lipid transport and metabolism	BnaC03g17570D [Brassica napus]
BjuB042078	[H]	Coenzyme transport and metabolism	Molecular Function: uroporphyrinogen decarboxylase activity (GO:0004853);; Biological Process: protoporphyrinogen IX biosynthetic process (GO:0006782);; Cellular Component: chloroplast stroma (GO:0009570);; Cellular Component: chloroplast envelope (GO:0009941);; Biological Process: chlorophyll biosynthetic process (GO:0015995);;	--	[H]	Coenzyme transport and metabolism	Uroporphyrinogen decarboxylase (URO-D);; Weak chloroplast movement under blue light	Uroporphyrinogen decarboxylase 2, chloroplastic (Precursor) GN=HEME2 OS=Arabidopsis thaliana (Mouse-ear cress) PE=2 SV=1	BnaA04g23290D protein {ECO:0000313|EMBL:CDY06986.1} OS=Brassica napus (Rape) PE=4 SV=1	S	Function unknown	BnaA04g23290D [Brassica napus]
BjuB026910	--	--	--	--	--	--	Protein of unknown function, DUF538	Uncharacterized protein At5g01610 GN=At5g01610 OS=Arabidopsis thaliana (Mouse-ear cress) PE=1 SV=1	Uncharacterized protein {ECO:0000313|EMBL:ESQ52497.1} OS=Eutrema salsugineum (Saltwater cress) PE=4 SV=1	S	Function unknown	PREDICTED: uncharacterized protein At5g01610-like [Brassica rapa]
BjuA010047	--	--	--	--	--	--	--	B3 domain-containing protein At2g33720 GN=At2g33720 OS=Arabidopsis thaliana (Mouse-ear cress) PE=2 SV=1	Uncharacterized protein {ECO:0000313|EnsemblPlants:Bra022951.1-P} OS=Brassica rapa subsp. pekinensis (Chinese cabbage) PE=4 SV=1	K	Transcription	PREDICTED: B3 domain-containing protein At2g33720-like [Brassica rapa]
BjuA008854	[U]	Intracellular trafficking, secretion, and vesicular transport	Cellular Component: Golgi apparatus (GO:0005794);; Cellular Component: cis-Golgi network (GO:0005801);; Biological Process: ER to Golgi vesicle-mediated transport (GO:0006888);; Biological Process: myo-inositol hexakisphosphate biosynthetic process (GO:0010264);;	--	[U]	Intracellular trafficking, secretion, and vesicular transport	Sybindin-like family;; Sedlin, N-terminal conserved region	--	BnaC03g00670D protein {ECO:0000313|EMBL:CDX80813.1} OS=Brassica napus (Rape) PE=4 SV=1	U	Intracellular trafficking, secretion, and vesicular transport	PREDICTED: trafficking protein particle complex subunit 4-like [Brassica rapa]
BjuB026934	--	--	--	--	--	--	C2H2 type zinc-finger (2 copies)	--	Putative uncharacterized protein {ECO:0000313|EMBL:EFH59702.1} OS=Arabidopsis lyrata subsp. lyrata (Lyre-leaved rock-cress) PE=4 SV=1	R	General function prediction only	hypothetical protein ARALYDRAFT_342502 [Arabidopsis lyrata subsp. lyrata]
BjuB011848	[C]	Energy production and conversion	Cellular Component: plant-type vacuole (GO:0000325);; Cellular Component: vacuolar membrane (GO:0005774);; Cellular Component: Golgi apparatus (GO:0005794);; Cellular Component: plasma membrane (GO:0005886);; Biological Process: glucose catabolic process (GO:0006007);; Biological Process: protein targeting to vacuole (GO:0006623);; Biological Process: calcium ion transport (GO:0006816);; Biologic…	K02149|0|eus:EUTSA_v10006181mg|hypothetical protein; K02149 V-type H+-transporting ATPase subunit D (A)	[C]	Energy production and conversion	ATP synthase subunit D	V-type proton ATPase subunit D GN=T20N10_80 OS=Arabidopsis thaliana (Mouse-ear cress) PE=1 SV=2	Uncharacterized protein {ECO:0000313|EnsemblPlants:Bra007415.1-P} OS=Brassica rapa subsp. pekinensis (Chinese cabbage) PE=4 SV=1	C	Energy production and conversion	PREDICTED: V-type proton ATPase subunit D [Brassica rapa]
BjuA041886	--	--	--	--	--	--	Auxin responsive protein	Auxin-induced protein 15A OS=Glycine max (Soybean) PE=2 SV=1	Uncharacterized protein {ECO:0000313|EnsemblPlants:Bra006436.1-P} OS=Brassica rapa subsp. pekinensis (Chinese cabbage) PE=4 SV=1	--	--	PREDICTED: auxin-induced protein 15A-like [Brassica rapa]
BjuB026737	--	--	--	--	[R]	General function prediction only	zinc-binding in reverse transcriptase	--	Uncharacterized protein {ECO:0000313|EMBL:EOA33837.1} (Fragment) OS=Capsella rubella PE=4 SV=1	L	Replication, recombination and repair	PREDICTED: uncharacterized protein LOC103864417 [Brassica rapa]
BjuB026861	[E]	Amino acid transport and metabolism	Molecular Function: DNA binding (GO:0003677);; Cellular Component: nucleus (GO:0005634);; Biological Process: regulation of transcription, DNA-templated (GO:0006355);; Molecular Function: zinc ion binding (GO:0008270);;	--	--	--	ArgJ family;; PHD-finger	Arginine biosynthesis bifunctional protein ArgJ beta chain {ECO:0000255|HAMAP-Rule:MF_03124} (Precursor) GN=At2g37500 OS=Arabidopsis thaliana (Mouse-ear cress) PE=2 SV=2	Uncharacterized protein {ECO:0000313|EnsemblPlants:Bra017181.1-P} OS=Brassica rapa subsp. pekinensis (Chinese cabbage) PE=4 SV=1	R	General function prediction only	PREDICTED: uncharacterized protein LOC103865605 [Brassica rapa]
BjuA041818	--	--	Biological Process: RNA methylation (GO:0001510);; Molecular Function: structural constituent of ribosome (GO:0003735);; Cellular Component: cell wall (GO:0005618);; Cellular Component: nucleolus (GO:0005730);; Cellular Component: Golgi apparatus (GO:0005794);; Biological Process: translation (GO:0006412);; Cellular Component: plasmodesma (GO:0009506);; Cellular Component: chloroplast (GO:0009507…	K02969|6.42541e-11|sot:102589010|40S ribosomal protein S20-2-like; K02969 small subunit ribosomal protein S20e (A)	[J]	Translation, ribosomal structure and biogenesis	--	40S ribosomal protein S20-2 GN=RPS20B OS=Arabidopsis thaliana (Mouse-ear cress) PE=2 SV=1	Coffea canephora DH200=94 genomic scaffold, scaffold_15 {ECO:0000313|EMBL:CDP05308.1} OS=Coffea canephora (Robusta coffee) PE=3 SV=1	J	Translation, ribosomal structure and biogenesis	unnamed protein product [Coffea canephora]
BjuA009049	--	--	Molecular Function: DNA binding (GO:0003677);; Molecular Function: chromatin binding (GO:0003682);; Molecular Function: sequence-specific DNA binding transcription factor activity (GO:0003700);; Cellular Component: nucleus (GO:0005634);; Biological Process: regulation of transcription, DNA-templated (GO:0006355);;	--	--	--	MYB-CC type transfactor, LHEQLE motif;; Myb-like DNA-binding domain	Protein PHR1-LIKE 1 GN=PHL1 OS=Arabidopsis thaliana (Mouse-ear cress) PE=1 SV=1	Uncharacterized protein {ECO:0000313|EnsemblPlants:Bra005912.1-P} OS=Brassica rapa subsp. pekinensis (Chinese cabbage) PE=4 SV=1	S	Function unknown	PREDICTED: probable transcription factor KAN3 [Brassica rapa]
BjuB026938	--	--	Cellular Component: nucleus (GO:0005634);; Biological Process: phosphate ion transport (GO:0006817);; Molecular Function: zinc ion binding (GO:0008270);; Biological Process: fatty acid catabolic process (GO:0009062);; Biological Process: cellular response to phosphate starvation (GO:0016036);;	K16275|0|brp:103865695|probable E3 ubiquitin-protein ligase BAH1-like; K16275 E3 ubiquitin-protein ligase BAH [EC:6.3.2.19] (A)	--	--	SPX domain;; Zinc finger, C3HC4 type (RING finger);; Zinc finger, C3HC4 type (RING finger)	Probable E3 ubiquitin-protein ligase BAH1-like GN=RF178 OS=Arabidopsis thaliana (Mouse-ear cress) PE=2 SV=1	BnaA04g22260D protein {ECO:0000313|EMBL:CDY18361.1} OS=Brassica napus (Rape) PE=4 SV=1	O	Posttranslational modification, protein turnover, chaperones	BnaA04g22260D [Brassica napus]
BjuA009501	--	--	Molecular Function: Rab GTPase activator activity (GO:0005097);; Biological Process: protein glycosylation (GO:0006486);; Cellular Component: chloroplast (GO:0009507);; Biological Process: positive regulation of Rab GTPase activity (GO:0032851);;	K18270|0|brp:103856685|rab3 GTPase-activating protein catalytic subunit-like; K18270 Rab3 GTPase-activating protein catalytic subunit (A)	[S]	Function unknown	Rab3 GTPase-activating protein catalytic subunit	--	BnaAnng16370D protein {ECO:0000313|EMBL:CDY60015.1} OS=Brassica napus (Rape) PE=4 SV=1	R	General function prediction only	PREDICTED: rab3 GTPase-activating protein catalytic subunit-like isoform X1 [Brassica rapa]
BjuB026939	[RTKL]	--	Molecular Function: calmodulin-dependent protein kinase activity (GO:0004683);; Molecular Function: calcium ion binding (GO:0005509);; Molecular Function: ATP binding (GO:0005524);; Biological Process: protein phosphorylation (GO:0006468);; Biological Process: plant-type cell wall modification (GO:0009827);; Biological Process: pollen tube growth (GO:0009860);;	K13412|1.34762e-105|brp:103857828|calcium-dependent protein kinase 20; K13412 calcium-dependent protein kinase [EC:2.7.11.1] (A)	[T]	Signal transduction mechanisms	Protein kinase domain;; EF hand;; Protein tyrosine kinase;; EF-hand domain;; EF-hand domain pair;; EF-hand domain pair;; EF hand	Calcium-dependent protein kinase 20 GN=CPK20 OS=Arabidopsis thaliana (Mouse-ear cress) PE=3 SV=1	BnaA03g18230D protein {ECO:0000313|EMBL:CDY07688.1} OS=Brassica napus (Rape) PE=4 SV=1	T	Signal transduction mechanisms	BnaA03g18230D [Brassica napus]
BjuB042146	--	--	Biological Process: mitotic cell cycle (GO:0000278);; Biological Process: nuclear-transcribed mRNA catabolic process (GO:0000956);; Molecular Function: DNA binding (GO:0003677);; Molecular Function: RNA binding (GO:0003723);; Cellular Component: cytoplasm (GO:0005737);; Biological Process: RNA processing (GO:0006396);; Biological Process: translation (GO:0006412);; Biological Process: gravitropis…	K14327|2.90723e-65|eus:EUTSA_v10016159mg|hypothetical protein; K14327 regulator of nonsense transcripts 2 (A)	[A]	RNA processing and modification	Up-frameshift suppressor 2	Regulator of nonsense transcripts UPF2 GN=UPF2 OS=Arabidopsis thaliana (Mouse-ear cress) PE=2 SV=1	BnaA03g18500D protein {ECO:0000313|EMBL:CDY07661.1} OS=Brassica napus (Rape) PE=4 SV=1	A	RNA processing and modification	BnaA03g18500D [Brassica napus]
BjuB027180	--	--	--	--	--	--	--	--	Uncharacterized protein {ECO:0000313|EnsemblPlants:Bra016868.1-P} OS=Brassica rapa subsp. pekinensis (Chinese cabbage) PE=4 SV=1	S	Function unknown	PREDICTED: embryonic protein DC-8 [Brassica rapa]
BjuB042009	--	--	Cellular Component: nucleus (GO:0005634);;	--	--	--	--	--	BnaA08g16130D protein {ECO:0000313|EMBL:CDX90371.1} OS=Brassica napus (Rape) PE=4 SV=1	S	Function unknown	PREDICTED: uncharacterized protein LOC103835087 [Brassica rapa]
BjuB026721	--	--	Cellular Component: nucleus (GO:0005634);;	--	--	--	--	--	Uncharacterized protein {ECO:0000313|EnsemblPlants:Bra017282.1-P} OS=Brassica rapa subsp. pekinensis (Chinese cabbage) PE=4 SV=1	S	Function unknown	PREDICTED: uncharacterized protein LOC103865492 [Brassica rapa]
BjuA010025	--	--	--	--	[DR]	--	MATH domain	MATH domain and coiled-coil domain-containing protein At1g31390 GN=At1g31390 OS=Arabidopsis thaliana (Mouse-ear cress) PE=3 SV=2	BnaA03g15250D protein {ECO:0000313|EMBL:CDX84705.1} OS=Brassica napus (Rape) PE=4 SV=1	D	Cell cycle control, cell division, chromosome partitioning	PREDICTED: uncharacterized protein LOC103857469 [Brassica rapa]
BjuB027084	--	--	Biological Process: microtubule cytoskeleton organization (GO:0000226);; Biological Process: protein folding (GO:0006457);; Biological Process: response to heat (GO:0009408);; Biological Process: response to high light intensity (GO:0009644);; Molecular Function: transferase activity, transferring glycosyl groups (GO:0016757);; Biological Process: response to endoplasmic reticulum stress (GO:0034…	K03849|3.35843e-38|eus:EUTSA_v10001410mg|hypothetical protein; K03849 alpha-1,3-glucosyltransferase [EC:2.4.1.265] (A)	[K]	Transcription	ALG6, ALG8 glycosyltransferase family	Probable dolichyl pyrophosphate Glc1Man9GlcNAc2 alpha-1,3-glucosyltransferase GN=At2g44660 OS=Arabidopsis thaliana (Mouse-ear cress) PE=2 SV=3	Uncharacterized protein {ECO:0000313|EMBL:ESQ39100.1} OS=Eutrema salsugineum (Saltwater cress) PE=4 SV=1	G	Carbohydrate transport and metabolism	hypothetical protein EUTSA_v10001410mg [Eutrema salsugineum]
BjuA009207	--	--	Molecular Function: catalytic activity (GO:0003824);; Cellular Component: vacuolar membrane (GO:0005774);; Cellular Component: endoplasmic reticulum (GO:0005783);; Cellular Component: Golgi apparatus (GO:0005794);; Cellular Component: plasma membrane (GO:0005886);; Biological Process: ER to Golgi vesicle-mediated transport (GO:0006888);; Cellular Component: chloroplast (GO:0009507);;	--	[S]	Function unknown	Protein of unknown function (DUF1620)	--	Uncharacterized protein {ECO:0000313|EnsemblPlants:Bra006106.1-P} OS=Brassica rapa subsp. pekinensis (Chinese cabbage) PE=4 SV=1	S	Function unknown	BnaA03g03430D [Brassica napus]
BjuA009454	--	--	--	--	[J]	Translation, ribosomal structure and biogenesis	Pumilio-family RNA binding repeat	Putative pumilio homolog 20 GN=APUM20 OS=Arabidopsis thaliana (Mouse-ear cress) PE=5 SV=2	BnaA03g09370D protein {ECO:0000313|EMBL:CDX88712.1} OS=Brassica napus (Rape) PE=4 SV=1	J	Translation, ribosomal structure and biogenesis	BnaA03g09370D [Brassica napus]
BjuB026742	[J]	Translation, ribosomal structure and biogenesis	Biological Process: maltose metabolic process (GO:0000023);; Biological Process: pentose-phosphate shunt (GO:0006098);; Cellular Component: chloroplast thylakoid membrane (GO:0009535);; Cellular Component: chloroplast stroma (GO:0009570);; Biological Process: starch biosynthetic process (GO:0019252);; Biological Process: positive regulation of catalytic activity (GO:0043085);;	--	[J]	Translation, ribosomal structure and biogenesis	Ribosomal protein S11	40S ribosomal protein S14-2 GN=RPS14B OS=Arabidopsis thaliana (Mouse-ear cress) PE=1 SV=1	Uncharacterized protein {ECO:0000313|EnsemblPlants:Bra017258.1-P} OS=Brassica rapa subsp. pekinensis (Chinese cabbage) PE=3 SV=1	S	Function unknown	PREDICTED: uncharacterized protein LOC103865518 [Brassica rapa]
BjuB042033	--	--	--	--	--	--	--	--	Uncharacterized protein {ECO:0000313|EnsemblPlants:Bra016944.1-P} OS=Brassica rapa subsp. pekinensis (Chinese cabbage) PE=4 SV=1	R	General function prediction only	PREDICTED: uncharacterized protein LOC103865871 [Brassica rapa]
BjuB042132	--	--	Biological Process: cytokinesis (GO:0000910);; Cellular Component: spindle (GO:0005819);; Molecular Function: microtubule binding (GO:0008017);; Cellular Component: plasmodesma (GO:0009506);; Cellular Component: phragmoplast (GO:0009524);; Cellular Component: preprophase band (GO:0009574);; Biological Process: microtubule polymerization (GO:0046785);; Cellular Component: cortical microtubule (GO:…	K16732|7.3416e-133|brp:103865682|65-kDa microtubule-associated protein 5; K16732 protein regulator of cytokinesis 1 (A)	[DZ]	--	Microtubule associated protein (MAP65/ASE1 family)	65-kDa microtubule-associated protein 5 GN=MAP65-5 OS=Arabidopsis thaliana (Mouse-ear cress) PE=1 SV=2	BnaC04g45880D protein {ECO:0000313|EMBL:CDX93308.1} OS=Brassica napus (Rape) PE=4 SV=1	Z	Cytoskeleton	BnaC04g45880D [Brassica napus]
BjuB041978	--	--	Cellular Component: nucleus (GO:0005634);; Biological Process: cellular response to hypoxia (GO:0071456);;	--	--	--	VQ motif	--	BnaA08g15760D protein {ECO:0000313|EMBL:CDY44030.1} OS=Brassica napus (Rape) PE=4 SV=1	S	Function unknown	BnaA08g15760D [Brassica napus]
BjuA009928	--	--	Molecular Function: protein binding (GO:0005515);; Biological Process: sulfur compound biosynthetic process (GO:0044272);; Biological Process: carboxylic acid biosynthetic process (GO:0046394);; Biological Process: organonitrogen compound biosynthetic process (GO:1901566);;	--	--	--	--	Glycine-rich protein 3 (Precursor) GN=GRP3 OS=Arabidopsis thaliana (Mouse-ear cress) PE=1 SV=1	Uncharacterized protein {ECO:0000313|EMBL:ESQ51640.1} OS=Eutrema salsugineum (Saltwater cress) PE=4 SV=1	R	General function prediction only	PREDICTED: uncharacterized protein LOC103857683 [Brassica rapa]
BjuA009717	--	--	--	--	--	--	FBD;; F-box domain	F-box/FBD/LRR-repeat protein At1g51370 GN=At1g51370 OS=Arabidopsis thaliana (Mouse-ear cress) PE=2 SV=1	BnaA03g12150D protein {ECO:0000313|EMBL:CDY47083.1} OS=Brassica napus (Rape) PE=4 SV=1	R	General function prediction only	PREDICTED: F-box/FBD/LRR-repeat protein At1g51370-like [Brassica rapa]
BjuB027133	--	--	Cellular Component: plasma membrane (GO:0005886);; Biological Process: para-aminobenzoic acid metabolic process (GO:0046482);;	--	--	--	CrcB-like protein	--	BnaC04g47810D protein {ECO:0000313|EMBL:CDY14784.1} OS=Brassica napus (Rape) PE=4 SV=1	S	Function unknown	BnaC04g47810D [Brassica napus]
BjuB026722	--	--	Molecular Function: zinc ion binding (GO:0008270);;	--	[O]	Posttranslational modification, protein turnover, chaperones	Ring finger domain;; RING-H2 zinc finger;; Zinc finger, C3HC4 type (RING finger);; Zinc finger, C3HC4 type (RING finger)	RING-H2 finger protein ATL70 GN=ATL70 OS=Arabidopsis thaliana (Mouse-ear cress) PE=2 SV=1	BnaA04g20930D protein {ECO:0000313|EMBL:CDY40424.1} OS=Brassica napus (Rape) PE=4 SV=1	O	Posttranslational modification, protein turnover, chaperones	BnaA04g20930D [Brassica napus]
BjuB042160	[V]	Defense mechanisms	Molecular Function: calmodulin binding (GO:0005516);; Molecular Function: ATP binding (GO:0005524);; Cellular Component: plasma membrane (GO:0005886);; Biological Process: ATP catabolic process (GO:0006200);; Biological Process: cell adhesion (GO:0007155);; Biological Process: regulation of cell size (GO:0008361);; Cellular Component: plasmodesma (GO:0009506);; Biological Process: response to nem…	K05658|0|brp:103865567|ABC transporter B family member 1; K05658 ATP-binding cassette, subfamily B (MDR/TAP), member 1 [EC:3.6.3.44] (A)	[Q]	Secondary metabolites biosynthesis, transport and catabolism	ABC transporter transmembrane region;; ABC transporter;; RecF/RecN/SMC N terminal domain;; AAA domain;; Predicted ATPase of the ABC class;; AAA ATPase domain;; Zeta toxin;; P-loop containing region of AAA domain;; AAA domain;; Protein of unknown function, DUF258;; ATPase family associated with various cellular activities (AAA);; AAA domain (dynein-related subfamily);; Protein of unknown function …	ABC transporter B family member 1 GN=T1J8.9 OS=Arabidopsis thaliana (Mouse-ear cress) PE=1 SV=1	Uncharacterized protein {ECO:0000313|EnsemblPlants:Bra017216.1-P} OS=Brassica rapa subsp. pekinensis (Chinese cabbage) PE=3 SV=1	Q	Secondary metabolites biosynthesis, transport and catabolism	PREDICTED: ABC transporter B family member 1 [Brassica rapa]
BjuA009826	--	--	Biological Process: RNA methylation (GO:0001510);; Cellular Component: mitochondrial inner membrane (GO:0005743);; Biological Process: photorespiration (GO:0009853);; Molecular Function: P-P-bond-hydrolysis-driven protein transmembrane transporter activity (GO:0015450);; Cellular Component: mitochondrial intermembrane space protein transporter complex (GO:0042719);; Biological Process: protein im…	K17780|4.1168e-50|brp:103857269|mitochondrial import inner membrane translocase subunit TIM8; K17780 mitochondrial import inner membrane translocase subunit TIM8 (A)	[U]	Intracellular trafficking, secretion, and vesicular transport	Tim10/DDP family zinc finger	Mitochondrial import inner membrane translocase subunit TIM8 GN=TIM8 OS=Arabidopsis thaliana (Mouse-ear cress) PE=1 SV=1	Uncharacterized protein {ECO:0000313|EnsemblPlants:Bra022760.1-P} OS=Brassica rapa subsp. pekinensis (Chinese cabbage) PE=4 SV=1	U	Intracellular trafficking, secretion, and vesicular transport	PREDICTED: mitochondrial import inner membrane translocase subunit TIM8 [Brassica rapa]
BjuA009470	--	--	Cellular Component: nucleus (GO:0005634);;	--	--	--	--	--	Uncharacterized protein {ECO:0000313|EnsemblPlants:Bra006726.1-P} OS=Brassica rapa subsp. pekinensis (Chinese cabbage) PE=4 SV=1	S	Function unknown	PREDICTED: uncharacterized protein LOC103856645 [Brassica rapa]
BjuA009582	[R]	General function prediction only	Cellular Component: cytoplasm (GO:0005737);; Biological Process: cell differentiation (GO:0030154);; Biological Process: auxin transport (GO:0060918);;	--	[S]	Function unknown	Ndr family;; Alpha/beta hydrolase family	Pollen-specific protein SF21 GN=SF21 OS=Helianthus annuus (Common sunflower) PE=2 SV=1	BnaA03g10620D protein {ECO:0000313|EMBL:CDX88587.1} OS=Brassica napus (Rape) PE=4 SV=1	R	General function prediction only	PREDICTED: pollen-specific protein SF21-like [Brassica rapa]
BjuB026739	--	--	Cellular Component: plasma membrane (GO:0005886);; Biological Process: cell-cell junction assembly (GO:0007043);; Cellular Component: integral component of membrane (GO:0016021);; Biological Process: cell wall modification (GO:0042545);; Molecular Function: protein homodimerization activity (GO:0042803);; Cellular Component: Casparian strip (GO:0048226);;	--	--	--	Domain of unknown function (DUF588)	Casparian strip membrane protein 1 OS=Raphanus raphanistrum (Wild radish) PE=2 SV=1	CASP-like protein {ECO:0000256|RuleBase:RU361233} OS=Brassica rapa subsp. pekinensis (Chinese cabbage) PE=3 SV=1	S	Function unknown	RecName: Full=Casparian strip membrane protein 1; Short=RrCASP1 [Raphanus raphanistrum]
BjuA008850	--	--	Cellular Component: extracellular region (GO:0005576);; Biological Process: response to other organism (GO:0051707);;	--	--	--	Thaumatin family	Thaumatin-like protein (Precursor) OS=Oryza sativa subsp. japonica (Rice) PE=2 SV=1	BnaA03g55020D protein {ECO:0000313|EMBL:CDY55125.1} OS=Brassica napus (Rape) PE=4 SV=1	R	General function prediction only	PREDICTED: thaumatin-like protein isoform X1 [Brassica rapa]
BjuA008917	[CE]	--	Molecular Function: magnesium ion binding (GO:0000287);; Molecular Function: isocitrate dehydrogenase (NAD+) activity (GO:0004449);; Molecular Function: ATP binding (GO:0005524);; Cellular Component: mitochondrion (GO:0005739);; Biological Process: tricarboxylic acid cycle (GO:0006099);; Biological Process: isocitrate metabolic process (GO:0006102);; Molecular Function: zinc ion binding (GO:00082…	K00030|0|eus:EUTSA_v10013851mg|hypothetical protein; K00030 isocitrate dehydrogenase (NAD+) [EC:1.1.1.41] (A)	[E]	Amino acid transport and metabolism	Isocitrate/isopropylmalate dehydrogenase	Isocitrate dehydrogenase [NAD] catalytic subunit 5, mitochondrial (Precursor) GN=IDH5 OS=Arabidopsis thaliana (Mouse-ear cress) PE=2 SV=1	Isocitrate dehydrogenase [NAD] subunit, mitochondrial {ECO:0000256|RuleBase:RU361266} OS=Eutrema salsugineum (Saltwater cress) PE=3 SV=1	E	Amino acid transport and metabolism	hypothetical protein EUTSA_v10013851mg [Eutrema salsugineum]
BjuA009983	[S]	Function unknown	--	--	[T]	Signal transduction mechanisms	TraB family	--	Uncharacterized protein {ECO:0000313|EnsemblPlants:Bra022885.1-P} OS=Brassica rapa subsp. pekinensis (Chinese cabbage) PE=4 SV=1	S	Function unknown	PREDICTED: traB domain-containing protein-like [Brassica rapa]
BjuA009048	--	--	Cellular Component: nucleus (GO:0005634);;	--	--	--	Protein of unknown function (DUF620)	--	Uncharacterized protein {ECO:0000313|EnsemblPlants:Bra005901.1-P} OS=Brassica rapa subsp. pekinensis (Chinese cabbage) PE=4 SV=1	S	Function unknown	PREDICTED: uncharacterized protein LOC103855681 [Brassica rapa]
BjuA009955	[U]	Intracellular trafficking, secretion, and vesicular transport	Cellular Component: plasma membrane (GO:0005886);; Biological Process: DNA-templated transcription, elongation (GO:0006354);; Biological Process: pyrimidine ribonucleotide biosynthetic process (GO:0009220);; Biological Process: protein secretion (GO:0009306);; Cellular Component: plastid envelope (GO:0009526);; Biological Process: embryo development ending in seed dormancy (GO:0009793);; Molecula…	--	--	--	SecY translocase	Preprotein translocase subunit SCY2, chloroplastic (Precursor) GN=T9H9.5 OS=Arabidopsis thaliana (Mouse-ear cress) PE=2 SV=1	BnaA03g14510D protein {ECO:0000313|EMBL:CDX84779.1} OS=Brassica napus (Rape) PE=3 SV=1	S	Function unknown	PREDICTED: preprotein translocase subunit SCY2, chloroplastic [Brassica rapa]
BjuB042031	--	--	Cellular Component: nucleus (GO:0005634);; Biological Process: anther development (GO:0048653);;	K17479|0|brp:103865877|uncharacterized protein At5g39865; K17479 glutaredoxin domain-containing cysteine-rich protein 1 (A)	[O]	Posttranslational modification, protein turnover, chaperones	Glutaredoxin	Uncharacterized protein At5g39865 GN=At5g39865 OS=Arabidopsis thaliana (Mouse-ear cress) PE=2 SV=1	BnaA04g23830D protein {ECO:0000313|EMBL:CDY06932.1} OS=Brassica napus (Rape) PE=4 SV=1	O	Posttranslational modification, protein turnover, chaperones	BnaA04g23830D [Brassica napus]
BjuA009142	--	--	Molecular Function: dicarboxylic acid transmembrane transporter activity (GO:0005310);; Cellular Component: mitochondrial inner membrane (GO:0005743);; Biological Process: dicarboxylic acid transport (GO:0006835);; Biological Process: mitochondrial transport (GO:0006839);; Biological Process: ethylene biosynthetic process (GO:0009693);; Biological Process: proton transport (GO:0015992);; Cellular…	K15104|0|brp:103855820|mitochondrial uncoupling protein 6; K15104 solute carrier family 25 (mitochondrial oxoglutarate transporter), member 11 (A)	[C]	Energy production and conversion	Mitochondrial carrier protein	Mitochondrial uncoupling protein 6 GN=T5E8.270 OS=Arabidopsis thaliana (Mouse-ear cress) PE=2 SV=1	BnaC03g03810D protein {ECO:0000313|EMBL:CDX81127.1} OS=Brassica napus (Rape) PE=3 SV=1	C	Energy production and conversion	BnaC03g03810D [Brassica napus]
BjuA009643	--	--	Cellular Component: mitochondrial inner membrane presequence translocase complex (GO:0005744);; Cellular Component: chloroplast envelope (GO:0009941);; Biological Process: protein transport (GO:0015031);; Molecular Function: P-P-bond-hydrolysis-driven protein transmembrane transporter activity (GO:0015450);; Cellular Component: integral component of membrane (GO:0016021);;	--	[U]	Intracellular trafficking, secretion, and vesicular transport	Tim17/Tim22/Tim23/Pmp24 family	Mitochondrial import inner membrane translocase subunit TIM22-3 GN=TIM22-3 OS=Arabidopsis thaliana (Mouse-ear cress) PE=2 SV=1	Uncharacterized protein {ECO:0000313|EnsemblPlants:Bra028975.1-P} OS=Brassica rapa subsp. pekinensis (Chinese cabbage) PE=4 SV=1	U	Intracellular trafficking, secretion, and vesicular transport	PREDICTED: mitochondrial import inner membrane translocase subunit TIM22-3-like [Brassica rapa]
BjuA008988	--	--	Cellular Component: cytoplasm (GO:0005737);; Molecular Function: hydrolase activity (GO:0016787);; Biological Process: inositol trisphosphate metabolic process (GO:0032957);; Biological Process: phosphatidylinositol phosphorylation (GO:0046854);; Biological Process: inositol phosphate dephosphorylation (GO:0046855);; Biological Process: phosphatidylinositol dephosphorylation (GO:0046856);;	--	[U]	Intracellular trafficking, secretion, and vesicular transport	AIG1 family;; Endonuclease/Exonuclease/phosphatase family;; 50S ribosome-binding GTPase;; Protein of unknown function, DUF258	Translocase of chloroplast 34, chloroplastic GN=MUG13.14 OS=Arabidopsis thaliana (Mouse-ear cress) PE=1 SV=2	BnaC03g01890D protein {ECO:0000313|EMBL:CDX80935.1} OS=Brassica napus (Rape) PE=4 SV=1	U	Intracellular trafficking, secretion, and vesicular transport	PREDICTED: type I inositol 1,4,5-trisphosphate 5-phosphatase CVP2 [Brassica rapa]
BjuB026930	--	--	Cellular Component: vacuolar membrane (GO:0005774);; Cellular Component: plasma membrane (GO:0005886);; Molecular Function: amino acid transmembrane transporter activity (GO:0015171);; Cellular Component: integral component of membrane (GO:0016021);;	K15015|0|brp:103865703|vacuolar amino acid transporter 1-like; K15015 solute carrier family 32 (vesicular inhibitory amino acid transporter) (A)	[E]	Amino acid transport and metabolism	Transmembrane amino acid transporter protein	Lysine histidine transporter 1 GN=LHT1 OS=Arabidopsis thaliana (Mouse-ear cress) PE=1 SV=1	BnaC04g46120D protein {ECO:0000313|EMBL:CDX93284.1} OS=Brassica napus (Rape) PE=4 SV=1	E	Amino acid transport and metabolism	BnaC04g46120D [Brassica napus]
BjuA009433	[J]	Translation, ribosomal structure and biogenesis	--	--	[J]	Translation, ribosomal structure and biogenesis	Pumilio-family RNA binding repeat	Putative pumilio homolog 19 GN=APUM19 OS=Arabidopsis thaliana (Mouse-ear cress) PE=3 SV=2	Uncharacterized protein {ECO:0000313|EnsemblPlants:Bra006678.1-P} OS=Brassica rapa subsp. pekinensis (Chinese cabbage) PE=4 SV=1	J	Translation, ribosomal structure and biogenesis	PREDICTED: putative pumilio homolog 19 [Brassica rapa]
BjuB026889	--	--	Cellular Component: chloroplast (GO:0009507);;	--	--	--	--	--	BnaC01g07030D protein {ECO:0000313|EMBL:CDX68750.1} OS=Brassica napus (Rape) PE=4 SV=1	--	--	BnaC01g07030D [Brassica napus]
BjuB011815	--	--	Biological Process: fatty acid alpha-oxidation (GO:0001561);; Molecular Function: peroxidase activity (GO:0004601);; Cellular Component: extracellular region (GO:0005576);; Biological Process: iron ion transport (GO:0006826);; Biological Process: cell death (GO:0008219);; Biological Process: systemic acquired resistance (GO:0009627);; Biological Process: response to abscisic acid (GO:0009737);; B…	K10529|4.43353e-110|brp:103870978|alpha-dioxygenase 1; K10529 alpha-dioxygenase [EC:1.-.-.-] (A)	[R]	General function prediction only	Animal haem peroxidase;; Vacuolar (H+)-ATPase G subunit	Alpha-dioxygenase 1 (Precursor) GN=T13O15.6 OS=Arabidopsis thaliana (Mouse-ear cress) PE=1 SV=1	BnaA05g33880D protein {ECO:0000313|EMBL:CDY37523.1} OS=Brassica napus (Rape) PE=4 SV=1	R	General function prediction only	PREDICTED: alpha-dioxygenase 1 [Brassica rapa]
BjuB041905	[E]	Amino acid transport and metabolism	Molecular Function: 4-hydroxy-tetrahydrodipicolinate reductase (GO:0008839);; Biological Process: lysine biosynthetic process via diaminopimelate (GO:0009089);; Cellular Component: chloroplast stroma (GO:0009570);; Biological Process: oxidation-reduction process (GO:0055114);; Molecular Function: NADPH binding (GO:0070402);;	K00215|0|brp:103858112|4-hydroxy-tetrahydrodipicolinate reductase 1, chloroplastic; K00215 4-hydroxy-tetrahydrodipicolinate reductase [EC:1.17.1.8] (A)	--	--	Dihydrodipicolinate reductase, N-terminus;; Dihydrodipicolinate reductase, C-terminus	4-hydroxy-tetrahydrodipicolinate reductase 1, chloroplastic (Precursor) GN=DAPB1 OS=Arabidopsis thaliana (Mouse-ear cress) PE=2 SV=2	BnaA04g25510D protein {ECO:0000313|EMBL:CDY30450.1} OS=Brassica napus (Rape) PE=4 SV=1	E	Amino acid transport and metabolism	BnaA04g25510D [Brassica napus]
BjuB027158	[L]	Replication, recombination and repair	Molecular Function: DNA binding (GO:0003677);; Molecular Function: DNA-directed DNA polymerase activity (GO:0003887);; Cellular Component: nucleus (GO:0005634);; Biological Process: DNA-dependent DNA replication (GO:0006261);; Biological Process: DNA methylation (GO:0006306);; Biological Process: methylation-dependent chromatin silencing (GO:0006346);; Biological Process: microtubule nucleation (…	K02328|0|brp:103865926|DNA polymerase delta small subunit; K02328 DNA polymerase delta subunit 2 (A)	[L]	Replication, recombination and repair	DNA polymerase alpha/epsilon subunit B	DNA polymerase delta small subunit GN=POLD2 OS=Arabidopsis thaliana (Mouse-ear cress) PE=2 SV=2	BnaA04g24310D protein {ECO:0000313|EMBL:CDY06884.1} OS=Brassica napus (Rape) PE=4 SV=1	L	Replication, recombination and repair	BnaA04g24310D [Brassica napus]
BjuA009821	[O]	Posttranslational modification, protein turnover, chaperones	Molecular Function: ubiquitin-protein transferase activity (GO:0004842);; Cellular Component: nucleus (GO:0005634);; Cellular Component: cytosol (GO:0005829);; Biological Process: fatty acid beta-oxidation (GO:0006635);; Biological Process: protein ubiquitination (GO:0016567);; Biological Process: proteasome-mediated ubiquitin-dependent protein catabolic process (GO:0043161);; Biological Process:…	K04649|1.08259e-140|brp:103857263|ubiquitin-conjugating enzyme E2 27; K04649 ubiquitin-conjugating enzyme (huntingtin interacting protein 2) [EC:6.3.2.19] (A)	[O]	Posttranslational modification, protein turnover, chaperones	Ubiquitin-conjugating enzyme;; UBA/TS-N domain	Ubiquitin-conjugating enzyme E2 27 GN=K3K7.1 OS=Arabidopsis thaliana (Mouse-ear cress) PE=2 SV=1	BnaA03g13470D protein {ECO:0000313|EMBL:CDX84883.1} OS=Brassica napus (Rape) PE=3 SV=1	O	Posttranslational modification, protein turnover, chaperones	PREDICTED: ubiquitin-conjugating enzyme E2 27 [Brassica rapa]
BjuA010143	--	--	Cellular Component: nucleus (GO:0005634);; Biological Process: protein folding (GO:0006457);; Biological Process: response to heat (GO:0009408);; Biological Process: response to high light intensity (GO:0009644);; Biological Process: response to endoplasmic reticulum stress (GO:0034976);; Biological Process: response to hydrogen peroxide (GO:0042542);;	--	--	--	--	Probable membrane-associated kinase regulator 5 GN=MAKR5 OS=Arabidopsis thaliana (Mouse-ear cress) PE=2 SV=1	BnaA03g12500D protein {ECO:0000313|EMBL:CDY56162.1} OS=Brassica napus (Rape) PE=4 SV=1	S	Function unknown	BnaA03g12500D [Brassica napus]
BjuA009394	--	--	Cellular Component: nucleosome (GO:0000786);; Molecular Function: DNA binding (GO:0003677);; Cellular Component: nucleolus (GO:0005730);; Biological Process: nucleosome assembly (GO:0006334);; Biological Process: cell proliferation (GO:0008283);; Molecular Function: protein heterodimerization activity (GO:0046982);;	K11252|6.3096e-66|brp:103856534|histone H2B.10-like; K11252 histone H2B (A)	[B]	Chromatin structure and dynamics	Core histone H2A/H2B/H3/H4	Histone H2B.10 GN=At5g22880 OS=Arabidopsis thaliana (Mouse-ear cress) PE=1 SV=3	Histone H2B {ECO:0000256|RuleBase:RU000451} OS=Brassica napus (Rape) PE=3 SV=1	B	Chromatin structure and dynamics	BnaC03g11480D [Brassica napus]
BjuB042050	--	--	Molecular Function: DNA binding (GO:0003677);; Molecular Function: sequence-specific DNA binding transcription factor activity (GO:0003700);; Cellular Component: nucleus (GO:0005634);; Cellular Component: endoplasmic reticulum (GO:0005783);; Biological Process: hyperosmotic salinity response (GO:0042538);; Biological Process: positive regulation of transcription, DNA-templated (GO:0045893);;	--	--	--	bZIP transcription factor;; Basic region leucine zipper	TGACG-sequence-specific DNA-binding protein TGA-1B (Fragment) GN=TGA1B OS=Nicotiana tabacum (Common tobacco) PE=2 SV=1	Uncharacterized protein {ECO:0000313|EMBL:ESQ52813.1} OS=Eutrema salsugineum (Saltwater cress) PE=4 SV=1	S	Function unknown	hypothetical protein EUTSA_v10016317mg [Eutrema salsugineum]
BjuA009277	[R]	General function prediction only	Molecular Function: nucleotide binding (GO:0000166);; Cellular Component: nucleus (GO:0005634);; Cellular Component: cytoplasm (GO:0005737);; Molecular Function: poly(A) binding (GO:0008143);; Biological Process: vernalization response (GO:0010048);;	--	[R]	General function prediction only	RNA recognition motif. (a.k.a. RRM, RBD, or RNP domain);; RNA recognition motif (a.k.a. RRM, RBD, or RNP domain);; RNA recognition motif. (a.k.a. RRM, RBD, or RNP domain);; RNA binding motif	Polyadenylate-binding protein RBP47B&apos; GN=RBP47B&apos; OS=Arabidopsis thaliana (Mouse-ear cress) PE=2 SV=1	BnaA03g07560D protein {ECO:0000313|EMBL:CDX88893.1} OS=Brassica napus (Rape) PE=4 SV=1	A	RNA processing and modification	BnaA03g07560D [Brassica napus]
BjuA009334	--	--	Cellular Component: chloroplast (GO:0009507);; Molecular Function: pectinesterase activity (GO:0030599);; Biological Process: negative regulation of catalytic activity (GO:0043086);; Molecular Function: pectinesterase inhibitor activity (GO:0046910);;	--	--	--	Plant invertase/pectin methylesterase inhibitor	21 kDa protein (Precursor) OS=Daucus carota (Wild carrot) PE=2 SV=1	BnaCnng76140D protein {ECO:0000313|EMBL:CDY72130.1} OS=Brassica napus (Rape) PE=4 SV=1	R	General function prediction only	PREDICTED: 21 kDa protein-like [Brassica rapa]
BjuB026998	[K]	Transcription	Cellular Component: nucleus (GO:0005634);; Biological Process: circadian rhythm (GO:0007623);; Biological Process: dephosphorylation (GO:0016311);; Molecular Function: phosphatase activity (GO:0016791);; Biological Process: root hair elongation (GO:0048767);;	K15731|0|brp:103865772|carboxy-terminal domain RNA polymerase II polypeptide A small phosphatase 1-like; K15731 carboxy-terminal domain RNA polymerase II polypeptide A small phosphatase [EC:3.1.3.16] (A)	[K]	Transcription	NLI interacting factor-like phosphatase	Mitochondrial import inner membrane translocase subunit TIM50 (Precursor) GN=TIM50 OS=Phytophthora infestans (Potato late blight fungus) PE=2 SV=1	BnaC04g46800D protein {ECO:0000313|EMBL:CDX93216.1} OS=Brassica napus (Rape) PE=4 SV=1	K	Transcription	PREDICTED: carboxy-terminal domain RNA polymerase II polypeptide A small phosphatase 1-like [Brassica rapa]
BjuB035457	--	--	Molecular Function: G-protein coupled GABA receptor activity (GO:0004965);; Molecular Function: ionotropic glutamate receptor activity (GO:0004970);; Molecular Function: intracellular ligand-gated ion channel activity (GO:0005217);; Molecular Function: extracellular-glutamate-gated ion channel activity (GO:0005234);; Molecular Function: calcium channel activity (GO:0005262);; Molecular Function: …	K05387|2.41069e-69|brp:103843622|glutamate receptor 3.4-like; K05387 glutamate receptor, ionotropic, plant (A)	[PET]	--	Receptor family ligand binding region	Glutamate receptor 3.4 (Precursor) GN=YUP8H12.19 OS=Arabidopsis thaliana (Mouse-ear cress) PE=2 SV=2	Glutamate receptor {ECO:0000256|PIRNR:PIRNR037090} OS=Brassica rapa subsp. pekinensis (Chinese cabbage) PE=3 SV=1	U	Intracellular trafficking, secretion, and vesicular transport	PREDICTED: glutamate receptor 3.4-like [Brassica rapa]
BjuA009133	[C]	Energy production and conversion	--	K02133|0|brp:103855811|ATP synthase subunit beta-2, mitochondrial; K02133 F-type H+-transporting ATPase subunit beta [EC:3.6.3.14] (A)	[C]	Energy production and conversion	ATP synthase alpha/beta family, nucleotide-binding domain;; ATP synthase alpha/beta chain, C terminal domain;; ATP synthase alpha/beta family, beta-barrel domain;; ATP synthase F1 beta subunit	ATP synthase subunit beta-2, mitochondrial (Precursor) GN=At5g08690 OS=Arabidopsis thaliana (Mouse-ear cress) PE=1 SV=1	ATP synthase subunit beta {ECO:0000256|RuleBase:RU003553} OS=Brassica napus (Rape) PE=3 SV=1	C	Energy production and conversion	BnaA03g02620D [Brassica napus]
BjuB027134	--	--	--	--	--	--	--	--	BnaC04g47800D protein {ECO:0000313|EMBL:CDY14783.1} OS=Brassica napus (Rape) PE=4 SV=1	--	--	BnaC04g47800D [Brassica napus]
BjuA009716	--	--	Cellular Component: cytosol (GO:0005829);; Cellular Component: chloroplast (GO:0009507);;	--	--	--	--	--	Uncharacterized protein {ECO:0000313|EnsemblPlants:Bra029059.1-P} OS=Brassica rapa subsp. pekinensis (Chinese cabbage) PE=4 SV=1	S	Function unknown	PREDICTED: cingulin [Brassica rapa]
BjuA041959	--	--	Cellular Component: mitochondrion (GO:0005739);;	--	--	--	--	--	BnaA03g10130D protein {ECO:0000313|EMBL:CDX88636.1} OS=Brassica napus (Rape) PE=4 SV=1	S	Function unknown	PREDICTED: uncharacterized protein LOC103856735 [Brassica rapa]
BjuA008949	--	--	Molecular Function: transcription cofactor activity (GO:0003712);; Cellular Component: nucleus (GO:0005634);; Cellular Component: vacuole (GO:0005773);; Cellular Component: plasma membrane (GO:0005886);; Biological Process: protein targeting to vacuole (GO:0006623);; Molecular Function: phosphatidylethanolamine binding (GO:0008429);; Biological Process: response to sucrose (GO:0009744);; Biologic…	--	[R]	General function prediction only	Phosphatidylethanolamine-binding protein	Protein TERMINAL FLOWER 1 GN=TFL1 OS=Arabidopsis thaliana (Mouse-ear cress) PE=1 SV=1	Uncharacterized protein {ECO:0000313|EnsemblPlants:Bra005783.1-P} OS=Brassica rapa subsp. pekinensis (Chinese cabbage) PE=4 SV=1	R	General function prediction only	PREDICTED: protein TERMINAL FLOWER 1 [Brassica rapa]
BjuB042001	--	--	--	--	--	--	--	Classical arabinogalactan protein 3 (Precursor) GN=AGP3 OS=Arabidopsis thaliana (Mouse-ear cress) PE=2 SV=1	BnaA01g00070D protein {ECO:0000313|EMBL:CDX75695.1} OS=Brassica napus (Rape) PE=4 SV=1	R	General function prediction only	BnaA01g00070D [Brassica napus]
BjuA009154	--	--	Cellular Component: nucleolus (GO:0005730);; Cellular Component: cytoplasm (GO:0005737);; Biological Process: heat acclimation (GO:0010286);; Cellular Component: chromocenter (GO:0010369);;	--	--	--	--	--	117M18_4 {ECO:0000313|EMBL:AAZ66923.1} OS=Brassica campestris (Field mustard) PE=4 SV=1	S	Function unknown	117M18_4 [Brassica rapa]
BjuA009105	[OC]	--	Biological Process: cell morphogenesis (GO:0000902);; Molecular Function: catalytic activity (GO:0003824);; Cellular Component: spliceosomal complex (GO:0005681);; Cellular Component: cytoplasm (GO:0005737);; Biological Process: protein targeting to vacuole (GO:0006623);; Biological Process: membrane fusion (GO:0006944);; Biological Process: Golgi organization (GO:0007030);; Biological Process: v…	K12859|2.52962e-53|vvi:100249310|thioredoxin-like protein YLS8; K12859 U5 snRNP protein, DIM1 family (A)	[AD]	--	Mitosis protein DIM1;; Thioredoxin	Thioredoxin-like protein YLS8 GN=YLS8 OS=Arabidopsis thaliana (Mouse-ear cress) PE=2 SV=1	Uncharacterized protein {ECO:0000313|EMBL:KCW65068.1} OS=Eucalyptus grandis (Flooded gum) PE=4 SV=1	D	Cell cycle control, cell division, chromosome partitioning	hypothetical protein EUGRSUZ_G02580 [Eucalyptus grandis]
BjuA041841	--	--	Molecular Function: SNAP receptor activity (GO:0005484);; Cellular Component: late endosome (GO:0005770);; Biological Process: protein targeting to vacuole (GO:0006623);; Biological Process: Golgi to vacuole transport (GO:0006896);; Biological Process: membrane fusion (GO:0006944);; Biological Process: microsporogenesis (GO:0009556);; Biological Process: response to chitin (GO:0010200);; Cellular…	K08488|4.19308e-123|brp:103856218|syntaxin-21; K08488 syntaxin 7 (A)	[U]	Intracellular trafficking, secretion, and vesicular transport	Syntaxin-like protein;; SNARE domain;; Syntaxin	Syntaxin-21 GN=SYP21 OS=Arabidopsis thaliana (Mouse-ear cress) PE=1 SV=1	BnaA03g06240D protein {ECO:0000313|EMBL:CDX78712.1} OS=Brassica napus (Rape) PE=3 SV=1	U	Intracellular trafficking, secretion, and vesicular transport	BnaA03g06240D [Brassica napus]
BjuA009823	[C]	Energy production and conversion	Molecular Function: pyruvate dehydrogenase (acetyl-transferring) activity (GO:0004739);; Cellular Component: nucleolus (GO:0005730);; Cellular Component: mitochondrion (GO:0005739);; Cellular Component: vacuolar membrane (GO:0005774);; Cellular Component: Golgi apparatus (GO:0005794);; Cellular Component: cytosol (GO:0005829);; Biological Process: acetyl-CoA biosynthetic process from pyruvate (GO…	K00162|0|brp:103866014|pyruvate dehydrogenase E1 component subunit beta-1, mitochondrial-like; K00162 pyruvate dehydrogenase E1 component beta subunit [EC:1.2.4.1] (A)	[C]	Energy production and conversion	Transketolase, pyrimidine binding domain;; Transketolase, C-terminal domain	Pyruvate dehydrogenase E1 component subunit beta-1, mitochondrial (Precursor) GN=K16E14.1 OS=Arabidopsis thaliana (Mouse-ear cress) PE=1 SV=2	BnaC03g16370D protein {ECO:0000313|EMBL:CDY45814.1} OS=Brassica napus (Rape) PE=4 SV=1	C	Energy production and conversion	BnaC03g16370D [Brassica napus]
BjuA009476	--	--	Cellular Component: cell wall (GO:0005618);; Biological Process: transport (GO:0006810);; Biological Process: response to cold (GO:0009409);; Biological Process: response to water deprivation (GO:0009414);; Biological Process: response to abscisic acid (GO:0009737);; Biological Process: hyperosmotic salinity response (GO:0042538);; Cellular Component: apoplast (GO:0048046);;	--	--	--	Protease inhibitor/seed storage/LTP family;; Probable lipid transfer	Non-specific lipid-transfer protein 3 (Precursor) GN=LTP3 OS=Arabidopsis thaliana (Mouse-ear cress) PE=3 SV=1	Non-specific lipid-transfer protein {ECO:0000256|RuleBase:RU000628} OS=Brassica napus (Rape) PE=3 SV=1	U	Intracellular trafficking, secretion, and vesicular transport	PREDICTED: non-specific lipid-transfer protein 3-like [Brassica rapa]
BjuA041655	--	--	Cellular Component: nucleus (GO:0005634);; Cellular Component: plasma membrane (GO:0005886);;	--	--	--	--	--	Uncharacterized protein {ECO:0000313|EnsemblPlants:Bra006141.1-P} OS=Brassica rapa subsp. pekinensis (Chinese cabbage) PE=4 SV=1	S	Function unknown	PREDICTED: uncharacterized protein LOC103855955 [Brassica rapa]
BjuB026743	[G]	Carbohydrate transport and metabolism	Molecular Function: sucrose alpha-glucosidase activity (GO:0004575);; Cellular Component: extracellular region (GO:0005576);; Cellular Component: cell wall (GO:0005618);; Biological Process: starch metabolic process (GO:0005982);; Biological Process: sucrose catabolic process (GO:0005987);; Biological Process: plant-type cell wall modification (GO:0009827);; Biological Process: pollen tube growth…	K01193|0|brp:103865521|beta-fructofuranosidase, insoluble isoenzyme CWINV4; K01193 beta-fructofuranosidase [EC:3.2.1.26] (A)	[G]	Carbohydrate transport and metabolism	Glycosyl hydrolases family 32 N-terminal domain;; Glycosyl hydrolases family 32 C terminal	Beta-fructofuranosidase, insoluble isoenzyme CWINV4 (Precursor) GN=F9C22.8 OS=Arabidopsis thaliana (Mouse-ear cress) PE=2 SV=1	BnaAnng07590D protein {ECO:0000313|EMBL:CDY43744.1} OS=Brassica napus (Rape) PE=4 SV=1	G	Carbohydrate transport and metabolism	BnaAnng07590D [Brassica napus]
BjuA008873	--	--	--	K12896|7.99288e-102|brp:103855509|serine/arginine-rich splicing factor RS2Z33-like; K12896 splicing factor, arginine/serine-rich 7 (A)	[A]	RNA processing and modification	Zinc knuckle;; RNA recognition motif. (a.k.a. RRM, RBD, or RNP domain);; RNA recognition motif. (a.k.a. RRM, RBD, or RNP domain)	Serine/arginine-rich splicing factor RS2Z33 GN=F3G5.13 OS=Arabidopsis thaliana (Mouse-ear cress) PE=1 SV=1	BnaC03g00890D protein {ECO:0000313|EMBL:CDX80835.1} OS=Brassica napus (Rape) PE=4 SV=1	A	RNA processing and modification	PREDICTED: serine/arginine-rich splicing factor RS2Z33-like isoform X1 [Brassica rapa]
BjuA009314	--	--	Molecular Function: DNA binding (GO:0003677);; Molecular Function: sequence-specific DNA binding transcription factor activity (GO:0003700);; Cellular Component: nucleus (GO:0005634);; Cellular Component: cytoplasm (GO:0005737);; Biological Process: regulation of transcription, DNA-templated (GO:0006355);; Molecular Function: protein dimerization activity (GO:0046983);; Biological Process: ovule …	K09264|1.07339e-145|brp:103856435|floral homeotic protein PISTILLATA; K09264 MADS-box transcription factor, plant (A)	[K]	Transcription	SRF-type transcription factor (DNA-binding and dimerisation domain);; K-box region	Floral homeotic protein PISTILLATA GN=PI OS=Arabidopsis thaliana (Mouse-ear cress) PE=1 SV=1	BnaCnng36180D protein {ECO:0000313|EMBL:CDY60377.1} OS=Brassica napus (Rape) PE=4 SV=1	K	Transcription	BnaCnng36180D [Brassica napus]
BjuB027137	--	--	--	--	--	--	--	--	BnaA04g24060D protein {ECO:0000313|EMBL:CDY06909.1} OS=Brassica napus (Rape) PE=4 SV=1	S	Function unknown	BnaA04g24060D [Brassica napus]
BjuB005771	--	--	Biological Process: response to brassinosteroid (GO:0009741);;	--	--	--	--	--	BnaAnng15650D protein {ECO:0000313|EMBL:CDY59039.1} OS=Brassica napus (Rape) PE=4 SV=1	S	Function unknown	BnaAnng15650D [Brassica napus]
BjuA010043	[MG]	--	Molecular Function: nucleotide binding (GO:0000166);; Molecular Function: 3-beta-hydroxy-delta5-steroid dehydrogenase activity (GO:0003854);; Cellular Component: endoplasmic reticulum (GO:0005783);; Biological Process: steroid biosynthetic process (GO:0006694);; Molecular Function: isomerase activity (GO:0016853);; Biological Process: oxidation-reduction process (GO:0055114);;	--	[IE]	--	3-beta hydroxysteroid dehydrogenase/isomerase family;; NAD dependent epimerase/dehydratase family;; Domain of unknown function (DUF4499);; NADH(P)-binding;; RmlD substrate binding domain;; Male sterility protein;; short chain dehydrogenase;; Polysaccharide biosynthesis protein;; KR domain	3beta-hydroxysteroid-dehydrogenase/decarboxylase isoform 1 GN=T3F24.9 OS=Arabidopsis thaliana (Mouse-ear cress) PE=2 SV=1	BnaC03g18740D protein {ECO:0000313|EMBL:CDX79538.1} OS=Brassica napus (Rape) PE=3 SV=1	I	Lipid transport and metabolism	BnaC03g18740D [Brassica napus]
BjuA009333	[O]	Posttranslational modification, protein turnover, chaperones	Molecular Function: copper ion binding (GO:0005507);; Molecular Function: calmodulin binding (GO:0005516);; Molecular Function: ATP binding (GO:0005524);; Cellular Component: mitochondrion (GO:0005739);; Cellular Component: cytosol (GO:0005829);; Biological Process: gluconeogenesis (GO:0006094);; Biological Process: glycolytic process (GO:0006096);; Biological Process: protein folding (GO:0006457…	K04078|7.78824e-169|brp:103856460|20 kDa chaperonin, chloroplastic; K04078 chaperonin GroES (A)	[O]	Posttranslational modification, protein turnover, chaperones	Chaperonin 10 Kd subunit	20 kDa chaperonin, chloroplastic (Precursor) GN=T1M15.120 OS=Arabidopsis thaliana (Mouse-ear cress) PE=1 SV=2	BnaA03g56040D protein {ECO:0000313|EMBL:CDY51837.1} OS=Brassica napus (Rape) PE=3 SV=1	O	Posttranslational modification, protein turnover, chaperones	BnaA03g56040D [Brassica napus]
BjuA041916	--	--	Molecular Function: structural molecule activity (GO:0005198);; Cellular Component: chloroplast thylakoid (GO:0009534);; Cellular Component: chloroplast envelope (GO:0009941);; Biological Process: cysteine biosynthetic process (GO:0019344);; Biological Process: photosynthesis, light reaction (GO:0019684);; Biological Process: glucosinolate biosynthetic process (GO:0019761);; Biological Process: c…	--	--	--	PAP_fibrillin	Probable plastid-lipid-associated protein 8, chloroplastic (Precursor) GN=F28I16_90 OS=Arabidopsis thaliana (Mouse-ear cress) PE=2 SV=1	BnaC03g09830D protein {ECO:0000313|EMBL:CDX70899.1} OS=Brassica napus (Rape) PE=4 SV=1	S	Function unknown	BnaC03g09830D [Brassica napus]
BjuA041844	--	--	Cellular Component: nucleus (GO:0005634);; Cellular Component: Golgi stack (GO:0005795);; Cellular Component: cytosol (GO:0005829);; Cellular Component: plasma membrane (GO:0005886);; Biological Process: protein targeting to vacuole (GO:0006623);; Biological Process: intra-Golgi vesicle-mediated transport (GO:0006891);; Biological Process: membrane fusion (GO:0006944);; Molecular Function: protei…	--	[U]	Intracellular trafficking, secretion, and vesicular transport	VHS domain;; GAT domain	--	BnaA03g06290D protein {ECO:0000313|EMBL:CDX78717.1} OS=Brassica napus (Rape) PE=4 SV=1	U	Intracellular trafficking, secretion, and vesicular transport	BnaA03g06290D [Brassica napus]
BjuB027026	[RTKL]	--	Molecular Function: protein tyrosine kinase activity (GO:0004713);; Molecular Function: ATP binding (GO:0005524);; Cellular Component: nucleus (GO:0005634);; Cellular Component: plasma membrane (GO:0005886);; Biological Process: protein phosphorylation (GO:0006468);; Biological Process: response to chitin (GO:0010200);; Molecular Function: protein kinase binding (GO:0019901);;	K13436|0|brp:103866053|PTI1-like tyrosine-protein kinase 3; K13436 pto-interacting protein 1 [EC:2.7.11.1] (A)	[T]	Signal transduction mechanisms	Protein tyrosine kinase;; Protein kinase domain	PTI1-like tyrosine-protein kinase 3 GN=PTI13 OS=Arabidopsis thaliana (Mouse-ear cress) PE=1 SV=1	BnaA04g24900D protein {ECO:0000313|EMBL:CDY30389.1} OS=Brassica napus (Rape) PE=3 SV=1	T	Signal transduction mechanisms	BnaC04g48730D [Brassica napus]
BjuA009192	[U]	Intracellular trafficking, secretion, and vesicular transport	Cellular Component: plasma membrane (GO:0005886);; Biological Process: proteolysis (GO:0006508);; Biological Process: protein processing involved in protein targeting to mitochondrion (GO:0006627);; Molecular Function: serine-type peptidase activity (GO:0008236);; Cellular Component: integral component of membrane (GO:0016021);; Cellular Component: mitochondrial inner membrane peptidase complex (…	K09647|1.86356e-87|brp:103855898|mitochondrial inner membrane protease subunit 1-like; K09647 mitochondrial inner membrane protease subunit 1 [EC:3.4.21.-] (A)	[O]	Posttranslational modification, protein turnover, chaperones	Peptidase S24-like	--	BnaA03g03210D protein {ECO:0000313|EMBL:CDX78409.1} OS=Brassica napus (Rape) PE=3 SV=1	O	Posttranslational modification, protein turnover, chaperones	PREDICTED: mitochondrial inner membrane protease subunit 1-like [Brassica rapa]
BjuA009186	--	--	Cellular Component: mitochondrion (GO:0005739);; Cellular Component: endosome (GO:0005768);; Cellular Component: vacuolar membrane (GO:0005774);; Cellular Component: Golgi apparatus (GO:0005794);; Cellular Component: trans-Golgi network (GO:0005802);; Cellular Component: plasma membrane (GO:0005886);; Biological Process: N-terminal protein myristoylation (GO:0006499);; Cellular Component: plant-t…	K17086|0|eus:EUTSA_v10012938mg|hypothetical protein; K17086 transmembrane 9 superfamily member 2/4 (A)	[U]	Intracellular trafficking, secretion, and vesicular transport	Endomembrane protein 70	Transmembrane 9 superfamily member 8 {ECO:0000305} (Precursor) OS=Arabidopsis thaliana (Mouse-ear cress) PE=2 SV=1	BnaC09g45620D protein {ECO:0000313|EMBL:CDX97063.1} OS=Brassica napus (Rape) PE=4 SV=1	U	Intracellular trafficking, secretion, and vesicular transport	BnaC09g45620D [Brassica napus]
BjuA041895	[RTKL]	--	Molecular Function: protein serine/threonine kinase activity (GO:0004674);; Molecular Function: ATP binding (GO:0005524);; Cellular Component: nucleus (GO:0005634);; Biological Process: protein phosphorylation (GO:0006468);;	--	[T]	Signal transduction mechanisms	Protein kinase domain;; Protein tyrosine kinase	Casein kinase I isoform delta-like GN=At4g26100 OS=Arabidopsis thaliana (Mouse-ear cress) PE=2 SV=2	BnaA03g06950D protein {ECO:0000313|EMBL:CDY51243.1} OS=Brassica napus (Rape) PE=4 SV=1	T	Signal transduction mechanisms	BnaA03g06950D [Brassica napus]
BjuB000027	--	--	Cellular Component: nucleus (GO:0005634);; Biological Process: regulation of flower development (GO:0009909);; Biological Process: histone modification (GO:0016570);; Biological Process: floral organ formation (GO:0048449);;	--	--	--	--	--	BnaC04g45710D protein {ECO:0000313|EMBL:CDX93325.1} OS=Brassica napus (Rape) PE=4 SV=1	S	Function unknown	BnaC04g45710D [Brassica napus]
BjuA010178	[E]	Amino acid transport and metabolism	--	K00108|0|brp:103857160|protein HOTHEAD-like (A)	[R]	General function prediction only	GMC oxidoreductase;; GMC oxidoreductase;; NAD(P)-binding Rossmann-like domain;; FAD dependent oxidoreductase;; Pyridine nucleotide-disulphide oxidoreductase;; FAD binding domain;; Lycopene cyclase protein;; Pyridine nucleotide-disulphide oxidoreductase;; FAD binding domain	Protein HOTHEAD (Precursor) GN=F3N23.17 OS=Arabidopsis thaliana (Mouse-ear cress) PE=1 SV=1	BnaA03g12940D protein {ECO:0000313|EMBL:CDY38885.1} OS=Brassica napus (Rape) PE=3 SV=1	R	General function prediction only	BnaA03g12940D [Brassica napus]
BjuA010171	--	--	Cellular Component: nucleus (GO:0005634);;	--	--	--	FBD;; F-box domain	Putative F-box/FBD/LRR-repeat protein At5g56810 GN=At5g56810 OS=Arabidopsis thaliana (Mouse-ear cress) PE=3 SV=1	BnaA03g12850D protein {ECO:0000313|EMBL:CDY38894.1} OS=Brassica napus (Rape) PE=4 SV=1	R	General function prediction only	PREDICTED: putative F-box/FBD/LRR-repeat protein At5g56810 [Brassica rapa]
BjuA008866	[R]	General function prediction only	Molecular Function: nucleotide binding (GO:0000166);; Molecular Function: nucleic acid binding (GO:0003676);;	K12881|4.20795e-117|brp:103855473|THO complex subunit 4B-like; K12881 THO complex subunit 4 (A)	[A]	RNA processing and modification	RNA recognition motif. (a.k.a. RRM, RBD, or RNP domain);; RNA recognition motif (a.k.a. RRM, RBD, or RNP domain);; RNA recognition motif. (a.k.a. RRM, RBD, or RNP domain)	THO complex subunit 4B GN=ALY2 OS=Arabidopsis thaliana (Mouse-ear cress) PE=1 SV=1	BnaA03g54780D protein {ECO:0000313|EMBL:CDY55544.1} OS=Brassica napus (Rape) PE=4 SV=1	A	RNA processing and modification	PREDICTED: THO complex subunit 4B-like [Brassica rapa]
BjuA041811	--	--	--	--	--	--	--	--	BnaC03g07640D protein {ECO:0000313|EMBL:CDX70680.1} OS=Brassica napus (Rape) PE=4 SV=1	R	General function prediction only	PREDICTED: uncharacterized protein LOC103856187 [Brassica rapa]
BjuB035454	[RTKL]	--	Biological Process: RNA splicing, via endonucleolytic cleavage and ligation (GO:0000394);; Molecular Function: protein serine/threonine kinase activity (GO:0004674);; Molecular Function: protein serine/threonine/tyrosine kinase activity (GO:0004712);; Molecular Function: ATP binding (GO:0005524);; Cellular Component: cytoplasm (GO:0005737);; Cellular Component: plasma membrane (GO:0005886);; Biol…	--	[T]	Signal transduction mechanisms	Protein tyrosine kinase;; Protein kinase domain;; Kinase-like	Serine/threonine-protein kinase HT1 GN=HT1 OS=Arabidopsis thaliana (Mouse-ear cress) PE=1 SV=1	Uncharacterized protein {ECO:0000313|EnsemblPlants:Bra000605.1-P} OS=Brassica rapa subsp. pekinensis (Chinese cabbage) PE=4 SV=1	T	Signal transduction mechanisms	PREDICTED: serine/threonine-protein kinase HT1 [Brassica rapa]
BjuB026933	[O]	Posttranslational modification, protein turnover, chaperones	Cellular Component: nucleus (GO:0005634);; Molecular Function: zinc ion binding (GO:0008270);;	--	[K]	Transcription	Ring finger domain;; Zinc finger, C3HC4 type (RING finger);; Zinc finger, C3HC4 type (RING finger);; Zinc finger, C3HC4 type (RING finger);; zinc-RING finger domain	E3 ubiquitin-protein ligase RHF1A GN=RHF1A OS=Arabidopsis thaliana (Mouse-ear cress) PE=1 SV=1	Uncharacterized protein {ECO:0000313|EnsemblPlants:Bra017091.1-P} OS=Brassica rapa subsp. pekinensis (Chinese cabbage) PE=4 SV=1	O	Posttranslational modification, protein turnover, chaperones	PREDICTED: E3 ubiquitin-protein ligase Topors [Brassica rapa]
BjuA009547	--	--	Molecular Function: nucleic acid binding (GO:0003676);; Molecular Function: sequence-specific DNA binding transcription factor activity (GO:0003700);; Cellular Component: nucleus (GO:0005634);; Biological Process: regulation of transcription, DNA-templated (GO:0006355);; Molecular Function: zinc ion binding (GO:0008270);;	--	--	--	--	Zinc finger protein 2 GN=ZFP2 OS=Arabidopsis thaliana (Mouse-ear cress) PE=2 SV=1	BnaC03g12900D protein {ECO:0000313|EMBL:CDY11864.1} OS=Brassica napus (Rape) PE=4 SV=1	R	General function prediction only	BnaC03g12900D [Brassica napus]
BjuA009007	--	--	Molecular Function: receptor activity (GO:0004872);; Molecular Function: protein binding (GO:0005515);; Cellular Component: nucleus (GO:0005634);; Cellular Component: cytoplasm (GO:0005737);; Biological Process: abscisic acid-activated signaling pathway (GO:0009738);; Molecular Function: abscisic acid binding (GO:0010427);;	K14496|4.49137e-147|brp:103855626|abscisic acid receptor PYL5-like; K14496 abscisic acid receptor PYR/PYL family (A)	--	--	Polyketide cyclase / dehydrase and lipid transport;; Pathogenesis-related protein Bet v I family;; Polyketide cyclase / dehydrase and lipid transport	Abscisic acid receptor PYL5 GN=K18I23.25 OS=Arabidopsis thaliana (Mouse-ear cress) PE=1 SV=1	BnaAnng40650D protein {ECO:0000313|EMBL:CDY72318.1} OS=Brassica napus (Rape) PE=4 SV=1	R	General function prediction only	BnaAnng40650D [Brassica napus]
BjuB026960	--	--	--	--	--	--	--	F-box protein At2g39490 GN=At2g39490 OS=Arabidopsis thaliana (Mouse-ear cress) PE=2 SV=1	BnaC07g13920D protein {ECO:0000313|EMBL:CDY00434.1} OS=Brassica napus (Rape) PE=4 SV=1	R	General function prediction only	BnaC07g13920D [Brassica napus]
BjuA008823	--	--	Biological Process: mitotic nuclear division (GO:0007067);; Molecular Function: zinc ion binding (GO:0008270);;	--	--	--	Zinc finger, C3HC4 type (RING finger);; Zinc finger, C3HC4 type (RING finger)	--	Uncharacterized protein {ECO:0000313|EnsemblPlants:Bra005685.1-P} OS=Brassica rapa subsp. pekinensis (Chinese cabbage) PE=4 SV=1	O	Posttranslational modification, protein turnover, chaperones	PREDICTED: uncharacterized protein LOC103855419 [Brassica rapa]
BjuA041812	--	--	Cellular Component: chloroplast (GO:0009507);;	--	--	--	--	--	BnaA03g05890D protein {ECO:0000313|EMBL:CDX78677.1} OS=Brassica napus (Rape) PE=4 SV=1	S	Function unknown	BnaA03g05890D [Brassica napus]
BjuA041678	--	--	Cellular Component: nucleus (GO:0005634);; Biological Process: positive regulation of cell proliferation (GO:0008284);; Biological Process: glucuronoxylan metabolic process (GO:0010413);; Biological Process: xylan biosynthetic process (GO:0045492);;	--	[R]	General function prediction only	ENT domain	--	Uncharacterized protein {ECO:0000313|EnsemblPlants:Bra006175.1-P} OS=Brassica rapa subsp. pekinensis (Chinese cabbage) PE=4 SV=1	R	General function prediction only	PREDICTED: uncharacterized protein LOC103855992 [Brassica rapa]
BjuB027057	--	--	Cellular Component: mitochondrion (GO:0005739);; Cellular Component: endoplasmic reticulum (GO:0005783);; Biological Process: positive regulation of cell proliferation (GO:0008284);; Biological Process: brassinosteroid mediated signaling pathway (GO:0009742);; Biological Process: cell growth (GO:0016049);; Biological Process: organ growth (GO:0035265);; Biological Process: cellular response to au…	--	--	--	--	ARGOS-like protein GN=ARL OS=Arabidopsis thaliana (Mouse-ear cress) PE=2 SV=1	Uncharacterized protein {ECO:0000313|EnsemblPlants:Bra037667.1-P} OS=Brassica rapa subsp. pekinensis (Chinese cabbage) PE=4 SV=1	S	Function unknown	PREDICTED: ARGOS-like protein [Brassica rapa]
BjuA009209	--	--	Cellular Component: mitochondrion (GO:0005739);; Cellular Component: endosome (GO:0005768);; Cellular Component: Golgi apparatus (GO:0005794);; Cellular Component: trans-Golgi network (GO:0005802);; Molecular Function: acetylglucosaminyltransferase activity (GO:0008375);; Cellular Component: membrane (GO:0016020);;	--	--	--	Core-2/I-Branching enzyme	--	Uncharacterized protein {ECO:0000313|EnsemblPlants:Bra006114.1-P} OS=Brassica rapa subsp. pekinensis (Chinese cabbage) PE=4 SV=1	--	--	BnaA03g03520D [Brassica napus]
BjuA009019	--	--	Cellular Component: endoplasmic reticulum (GO:0005783);; Cellular Component: Golgi apparatus (GO:0005794);; Biological Process: purine nucleobase transport (GO:0006863);; Molecular Function: organic anion transmembrane transporter activity (GO:0008514);; Biological Process: organic anion transport (GO:0015711);; Cellular Component: integral component of membrane (GO:0016021);; Biological Process:…	--	[GE]	--	Triose-phosphate Transporter family;; UAA transporter family;; EamA-like transporter family	Probable sugar phosphate/phosphate translocator At3g11320 GN=At3g11320 OS=Arabidopsis thaliana (Mouse-ear cress) PE=2 SV=1	BnaA03g01770D protein {ECO:0000313|EMBL:CDY11341.1} OS=Brassica napus (Rape) PE=4 SV=1	G	Carbohydrate transport and metabolism	PREDICTED: probable sugar phosphate/phosphate translocator At5g05820 [Brassica rapa]
BjuA009346	[O]	Posttranslational modification, protein turnover, chaperones	Molecular Function: ubiquitin-protein transferase activity (GO:0004842);; Molecular Function: protein binding (GO:0005515);; Cellular Component: nucleus (GO:0005634);; Cellular Component: cytosol (GO:0005829);; Biological Process: amino acid transport (GO:0006865);; Molecular Function: zinc ion binding (GO:0008270);; Biological Process: negative regulation of abscisic acid-activated signaling pat…	K16274|2.01759e-80|eus:EUTSA_v10014170mg|hypothetical protein; K16274 E3 ubiquitin-protein ligase AIP2 [EC:6.3.2.19] (A)	[O]	Posttranslational modification, protein turnover, chaperones	Ring finger domain;; TCP-1/cpn60 chaperonin family;; Zinc finger, C3HC4 type (RING finger)	E3 ubiquitin-protein ligase AIP2 GN=AIP2 OS=Arabidopsis thaliana (Mouse-ear cress) PE=1 SV=1	BnaC03g10350D protein {ECO:0000313|EMBL:CDX70951.1} OS=Brassica napus (Rape) PE=4 SV=1	O	Posttranslational modification, protein turnover, chaperones	BnaC03g10350D [Brassica napus]
BjuA041747	[G]	Carbohydrate transport and metabolism	Biological Process: RNA splicing, via endonucleolytic cleavage and ligation (GO:0000394);; Molecular Function: aldose 1-epimerase activity (GO:0004034);; Cellular Component: nucleus (GO:0005634);; Biological Process: galactose metabolic process (GO:0006012);; Biological Process: methionine biosynthetic process (GO:0009086);; Molecular Function: carbohydrate binding (GO:0030246);;	K01792|0|brp:103856082|putative glucose-6-phosphate 1-epimerase; K01792 glucose-6-phosphate 1-epimerase [EC:5.1.3.15] (A)	[G]	Carbohydrate transport and metabolism	Aldose 1-epimerase	Putative glucose-6-phosphate 1-epimerase OS=Cenchrus ciliaris (Buffelgrass) PE=2 SV=1	Uncharacterized protein {ECO:0000313|EnsemblPlants:Bra006258.1-P} OS=Brassica rapa subsp. pekinensis (Chinese cabbage) PE=4 SV=1	G	Carbohydrate transport and metabolism	PREDICTED: putative glucose-6-phosphate 1-epimerase [Brassica rapa]
BjuA009172	--	--	Molecular Function: protein serine/threonine kinase activity (GO:0004674);; Molecular Function: ATP binding (GO:0005524);; Cellular Component: plasma membrane (GO:0005886);; Biological Process: protein phosphorylation (GO:0006468);; Molecular Function: carbohydrate binding (GO:0030246);;	--	--	--	Legume lectin domain	L-type lectin-domain containing receptor kinase IX.1 (Precursor) GN=LECRK91 OS=Arabidopsis thaliana (Mouse-ear cress) PE=2 SV=1	Uncharacterized protein {ECO:0000313|EnsemblPlants:Bra006066.1-P} OS=Brassica rapa subsp. pekinensis (Chinese cabbage) PE=3 SV=1	T	Signal transduction mechanisms	PREDICTED: L-type lectin-domain containing receptor kinase IX.1-like [Brassica rapa]
BjuA009932	--	--	Cellular Component: nucleus (GO:0005634);; Cellular Component: cytoplasm (GO:0005737);; Molecular Function: oxysterol binding (GO:0008142);; Biological Process: steroid metabolic process (GO:0008202);;	--	--	--	--	Oxysterol-binding protein-related protein 1B GN=ORP1B OS=Arabidopsis thaliana (Mouse-ear cress) PE=2 SV=1	BnaA03g14230D protein {ECO:0000313|EMBL:CDX84807.1} OS=Brassica napus (Rape) PE=4 SV=1	--	--	BnaA03g14230D [Brassica napus]
BjuB027151	--	--	Cellular Component: plasma membrane (GO:0005886);; Cellular Component: anchored component of membrane (GO:0031225);;	--	--	--	--	Arabinogalactan peptide 23 (Precursor) GN=AGP23 OS=Arabidopsis thaliana (Mouse-ear cress) PE=3 SV=2	Uncharacterized protein {ECO:0000313|EnsemblPlants:Bra016902.1-P} OS=Brassica rapa subsp. pekinensis (Chinese cabbage) PE=4 SV=1	R	General function prediction only	BnaC04g48000D [Brassica napus]
BjuA010164	[M]	Cell wall/membrane/envelope biogenesis	Biological Process: carbohydrate metabolic process (GO:0005975);; Molecular Function: isomerase activity (GO:0016853);; Molecular Function: carbohydrate binding (GO:0030246);;	--	--	--	--	--	BnaC03g15610D protein {ECO:0000313|EMBL:CDY32593.1} OS=Brassica napus (Rape) PE=4 SV=1	S	Function unknown	PREDICTED: uncharacterized protein LOC103857142 [Brassica rapa]
BjuB042055	--	--	Molecular Function: cysteine-type endopeptidase inhibitor activity (GO:0004869);; Cellular Component: extracellular region (GO:0005576);; Biological Process: hyperosmotic response (GO:0006972);; Biological Process: response to oxidative stress (GO:0006979);; Biological Process: response to cold (GO:0009409);; Biological Process: response to water deprivation (GO:0009414);; Biological Process: neg…	--	--	--	Cystatin domain	Cysteine proteinase inhibitor 3 (Precursor) GN=T20B5.8 OS=Arabidopsis thaliana (Mouse-ear cress) PE=2 SV=2	BnaA04g23590D protein {ECO:0000313|EMBL:CDY06956.1} OS=Brassica napus (Rape) PE=4 SV=1	R	General function prediction only	BnaA04g23590D [Brassica napus]
BjuA041666	--	--	Cellular Component: exocyst (GO:0000145);; Cellular Component: cytosol (GO:0005829);; Cellular Component: plasma membrane (GO:0005886);; Biological Process: exocytosis (GO:0006887);; Biological Process: actin filament organization (GO:0007015);; Cellular Component: plasmodesma (GO:0009506);; Biological Process: vesicle docking (GO:0048278);;	--	[U]	Intracellular trafficking, secretion, and vesicular transport	Exocyst complex component Sec10	Exocyst complex component SEC10 GN=SEC10 OS=Arabidopsis thaliana (Mouse-ear cress) PE=1 SV=2	BnaA03g03950D protein {ECO:0000313|EMBL:CDX78483.1} OS=Brassica napus (Rape) PE=4 SV=1	U	Intracellular trafficking, secretion, and vesicular transport	BnaA03g03950D [Brassica napus]
BjuB027024	--	--	--	--	--	--	--	--	Uncharacterized protein {ECO:0000313|EnsemblPlants:Bra037732.1-P} OS=Brassica rapa subsp. pekinensis (Chinese cabbage) PE=4 SV=1	K	Transcription	PREDICTED: transcription factor bHLH129-like isoform X2 [Brassica rapa]
BjuA010198	--	--	Cellular Component: mitochondrion (GO:0005739);; Biological Process: protein folding (GO:0006457);; Biological Process: response to heat (GO:0009408);; Biological Process: response to high light intensity (GO:0009644);; Biological Process: response to endoplasmic reticulum stress (GO:0034976);; Biological Process: response to hydrogen peroxide (GO:0042542);; Biological Process: response to cadmiu…	K13993|1.6709e-117|brp:103857187|23.5 kDa heat shock protein, mitochondrial-like; K13993 HSP20 family protein (A)	[O]	Posttranslational modification, protein turnover, chaperones	Hsp20/alpha crystallin family	23.5 kDa heat shock protein, mitochondrial (Precursor) GN=HSP23.5 OS=Arabidopsis thaliana (Mouse-ear cress) PE=2 SV=1	Uncharacterized protein {ECO:0000313|EnsemblPlants:Bra029174.1-P} OS=Brassica rapa subsp. pekinensis (Chinese cabbage) PE=3 SV=1	O	Posttranslational modification, protein turnover, chaperones	PREDICTED: 23.5 kDa heat shock protein, mitochondrial-like [Brassica rapa]
BjuB026931	--	--	Biological Process: Group II intron splicing (GO:0000373);; Molecular Function: RNA binding (GO:0003723);; Cellular Component: mitochondrion (GO:0005739);; Biological Process: cytochrome complex assembly (GO:0017004);;	--	--	--	Plant organelle RNA recognition domain	Protein ROOT PRIMORDIUM DEFECTIVE 1 GN=RPD1 OS=Arabidopsis thaliana (Mouse-ear cress) PE=1 SV=1	BnaC04g46110D protein {ECO:0000313|EMBL:CDX93285.1} OS=Brassica napus (Rape) PE=4 SV=1	S	Function unknown	BnaC04g46110D [Brassica napus]
BjuB041952	[E]	Amino acid transport and metabolism	Molecular Function: aminopeptidase activity (GO:0004177);; Cellular Component: cytosol (GO:0005829);; Cellular Component: plasma membrane (GO:0005886);; Biological Process: protein N-linked glycosylation (GO:0006487);; Biological Process: lipid transport (GO:0006869);; Biological Process: intra-Golgi vesicle-mediated transport (GO:0006891);; Biological Process: auxin polar transport (GO:0009926);…	K01262|0|brp:103835003|probable Xaa-Pro aminopeptidase P; K01262 Xaa-Pro aminopeptidase [EC:3.4.11.9] (A)	[E]	Amino acid transport and metabolism	Metallopeptidase family M24;; Creatinase/Prolidase N-terminal domain	--	Uncharacterized protein {ECO:0000313|EnsemblPlants:Bra010574.1-P} OS=Brassica rapa subsp. pekinensis (Chinese cabbage) PE=4 SV=1	E	Amino acid transport and metabolism	PREDICTED: probable Xaa-Pro aminopeptidase P [Brassica rapa]
BjuA041797	--	--	Cellular Component: nucleus (GO:0005634);; Cellular Component: mitochondrion (GO:0005739);;	--	--	--	F-box domain	F-box/kelch-repeat protein At2g43445 GN=At2g43445 OS=Arabidopsis thaliana (Mouse-ear cress) PE=2 SV=1	Uncharacterized protein {ECO:0000313|EnsemblPlants:Bra006331.1-P} OS=Brassica rapa subsp. pekinensis (Chinese cabbage) PE=4 SV=1	--	--	PREDICTED: F-box/kelch-repeat protein At2g43445-like [Brassica rapa]
BjuB027040	--	--	Molecular Function: peroxidase activity (GO:0004601);; Cellular Component: extracellular region (GO:0005576);; Biological Process: response to oxidative stress (GO:0006979);; Molecular Function: heme binding (GO:0020037);; Molecular Function: metal ion binding (GO:0046872);; Biological Process: oxidation-reduction process (GO:0055114);;	K00430|0|brp:103866074|probable peroxidase 26; K00430 peroxidase [EC:1.11.1.7] (A)	--	--	Peroxidase	Probable peroxidase 26 (Precursor) GN=T1O24.22 OS=Arabidopsis thaliana (Mouse-ear cress) PE=2 SV=2	BnaC04g48960D protein {ECO:0000313|EMBL:CDY23368.1} OS=Brassica napus (Rape) PE=3 SV=1	G	Carbohydrate transport and metabolism	BnaC04g48960D [Brassica napus]
BjuA008961	--	--	Molecular Function: nucleotide binding (GO:0000166);; Molecular Function: RNA binding (GO:0003723);; Cellular Component: nucleolus (GO:0005730);; Molecular Function: zinc ion binding (GO:0008270);; Biological Process: response to cold (GO:0009409);; Biological Process: response to water deprivation (GO:0009414);; Biological Process: response to salt stress (GO:0009651);;	K12885|5.07167e-68|brp:103855562|cold-inducible RNA-binding protein A; K12885 heterogeneous nuclear ribonucleoprotein G (A)	[R]	General function prediction only	Zinc knuckle;; RNA recognition motif. (a.k.a. RRM, RBD, or RNP domain)	Glycine-rich RNA-binding protein RZ1C {ECO:0000305} OS=Arabidopsis thaliana (Mouse-ear cress) PE=1 SV=1	BnaA03g01190D protein {ECO:0000313|EMBL:CDY11283.1} OS=Brassica napus (Rape) PE=4 SV=1	A	RNA processing and modification	PREDICTED: RNA-binding motif protein, X chromosome isoform X2 [Brassica rapa]
BjuB042074	[P]	Inorganic ion transport and metabolism	Biological Process: RNA splicing, via endonucleolytic cleavage and ligation (GO:0000394);; Cellular Component: mitochondrion (GO:0005739);; Cellular Component: plasma membrane (GO:0005886);; Biological Process: methionine biosynthetic process (GO:0009086);; Biological Process: regulation of meristem growth (GO:0010075);; Molecular Function: potassium ion transmembrane transporter activity (GO:001…	K03549|0|brp:103865816|potassium transporter 2; K03549 KUP system potassium uptake protein (A)	--	--	K+ potassium transporter	Potassium transporter 2 GN=T2P4.11 OS=Arabidopsis thaliana (Mouse-ear cress) PE=1 SV=2	Potassium transporter {ECO:0000256|RuleBase:RU321113} OS=Brassica napus (Rape) PE=3 SV=1	P	Inorganic ion transport and metabolism	BnaC04g47240D [Brassica napus]
BjuA009415	--	--	Cellular Component: Golgi apparatus (GO:0005794);; Cellular Component: plasma membrane (GO:0005886);; Molecular Function: protein transporter activity (GO:0008565);; Cellular Component: chloroplast (GO:0009507);; Biological Process: protein transport (GO:0015031);;	K09481|1.58015e-28|brp:103856559|protein transport protein Sec61 subunit beta-like; K09481 protein transport protein SEC61 subunit beta (A)	[O]	Posttranslational modification, protein turnover, chaperones	Sec61beta family	Protein transport protein Sec61 subunit beta GN=At2g45070 OS=Arabidopsis thaliana (Mouse-ear cress) PE=1 SV=1	BnaC07g49630D protein {ECO:0000313|EMBL:CDY67667.1} OS=Brassica napus (Rape) PE=4 SV=1	O	Posttranslational modification, protein turnover, chaperones	BnaC07g49630D [Brassica napus]
BjuA041775	--	--	Cellular Component: plasma membrane (GO:0005886);; Biological Process: cellulose biosynthetic process (GO:0030244);; Biological Process: Golgi vesicle transport (GO:0048193);;	--	--	--	Ubiquitin-2 like Rad60 SUMO-like	Membrane-anchored ubiquitin-fold protein 2 GN=MUB2 OS=Arabidopsis thaliana (Mouse-ear cress) PE=1 SV=1	Uncharacterized protein {ECO:0000313|EnsemblPlants:Bra006300.1-P} OS=Brassica rapa subsp. pekinensis (Chinese cabbage) PE=4 SV=1	S	Function unknown	BnaA03g05420D [Brassica napus]
BjuA041870	[O]	Posttranslational modification, protein turnover, chaperones	Molecular Function: ATP binding (GO:0005524);; Cellular Component: plasma membrane (GO:0005886);; Biological Process: systemic acquired resistance (GO:0009627);; Biological Process: salicylic acid biosynthetic process (GO:0009697);;	K08900|0|brp:103856260|26S protease regulatory subunit 8 homolog; K08900 mitochondrial chaperone BCS1 (A)	[O]	Posttranslational modification, protein turnover, chaperones	Domain associated at C-terminal with AAA;; ATPase family associated with various cellular activities (AAA);; AAA domain (dynein-related subfamily);; Holliday junction DNA helicase ruvB N-terminus	ATP-dependent zinc metalloprotease FTSH 2, chloroplastic (Precursor) OS=Oryza sativa subsp. japonica (Rice) PE=3 SV=1	Uncharacterized protein {ECO:0000313|EnsemblPlants:Bra006418.1-P} OS=Brassica rapa subsp. pekinensis (Chinese cabbage) PE=3 SV=1	O	Posttranslational modification, protein turnover, chaperones	PREDICTED: 26S protease regulatory subunit 8 homolog [Brassica rapa]
BjuA009037	--	--	Cellular Component: nucleus (GO:0005634);;	--	--	--	--	--	BnaC03g02520D protein {ECO:0000313|EMBL:CDX80998.1} OS=Brassica napus (Rape) PE=4 SV=1	S	Function unknown	BnaC03g02520D [Brassica napus]
BjuB042007	[P]	Inorganic ion transport and metabolism	Biological Process: sulfate assimilation (GO:0000103);; Molecular Function: adenylylsulfate kinase activity (GO:0004020);; Molecular Function: ATP binding (GO:0005524);; Biological Process: tryptophan catabolic process (GO:0006569);; Cellular Component: chloroplast (GO:0009507);; Biological Process: indoleacetic acid biosynthetic process (GO:0009684);; Biological Process: regulation of glucosinol…	K00860|4.45247e-169|eus:EUTSA_v10025861mg|hypothetical protein; K00860 adenylylsulfate kinase [EC:2.7.1.25] (A)	[P]	Inorganic ion transport and metabolism	Adenylylsulphate kinase;; AAA domain	Adenylyl-sulfate kinase 2, chloroplastic (Precursor) GN=T5J17.110 OS=Arabidopsis thaliana (Mouse-ear cress) PE=1 SV=1	Adenylyl-sulfate kinase {ECO:0000256|RuleBase:RU004347} OS=Brassica napus (Rape) PE=3 SV=1	P	Inorganic ion transport and metabolism	BnaA08g16110D [Brassica napus]
BjuA009592	--	--	Biological Process: response to oxidative stress (GO:0006979);; Cellular Component: nuclear speck (GO:0016607);; Biological Process: response to cadmium ion (GO:0046686);;	--	[K]	Transcription	--	--	BnaA03g10740D protein {ECO:0000313|EMBL:CDX88575.1} OS=Brassica napus (Rape) PE=4 SV=1	K	Transcription	PREDICTED: uncharacterized protein LOC103856812 [Brassica rapa]
BjuB042125	--	--	Molecular Function: protein binding (GO:0005515);; Cellular Component: nucleus (GO:0005634);; Biological Process: regulation of seed germination (GO:0010029);;	K14496|6.17293e-119|brp:103865789|abscisic acid receptor PYL6-like; K14496 abscisic acid receptor PYR/PYL family (A)	--	--	Polyketide cyclase / dehydrase and lipid transport;; Pathogenesis-related protein Bet v I family;; Polyketide cyclase / dehydrase and lipid transport	Abscisic acid receptor PYL6 OS=Arabidopsis thaliana (Mouse-ear cress) PE=1 SV=1	BnaC04g47050D protein {ECO:0000313|EMBL:CDX93191.1} OS=Brassica napus (Rape) PE=4 SV=1	--	--	BnaC04g47050D [Brassica napus]
BjuA009061	--	--	Cellular Component: nucleus (GO:0005634);;	--	--	--	Embryo-specific protein 3, (ATS3);; Cell cycle regulated microtubule associated protein	--	Uncharacterized protein {ECO:0000313|EnsemblPlants:Bra005926.1-P} OS=Brassica rapa subsp. pekinensis (Chinese cabbage) PE=4 SV=1	R	General function prediction only	PREDICTED: uncharacterized protein LOC103855717, partial [Brassica rapa]
BjuA009426	[RTKL]	--	Molecular Function: protein serine/threonine kinase activity (GO:0004674);; Molecular Function: ATP binding (GO:0005524);; Cellular Component: plasma membrane (GO:0005886);; Biological Process: protein phosphorylation (GO:0006468);; Molecular Function: carbohydrate binding (GO:0030246);;	--	--	--	Legume lectin domain;; Protein kinase domain;; Protein tyrosine kinase	L-type lectin-domain containing receptor kinase I.7 (Precursor) GN=LECRK17 OS=Arabidopsis thaliana (Mouse-ear cress) PE=2 SV=1	BnaA03g09020D protein {ECO:0000313|EMBL:CDX88747.1} OS=Brassica napus (Rape) PE=4 SV=1	T	Signal transduction mechanisms	PREDICTED: L-type lectin-domain containing receptor kinase I.7-like [Brassica rapa]
BjuB027076	[G]	Carbohydrate transport and metabolism	Molecular Function: hydrolase activity, hydrolyzing O-glycosyl compounds (GO:0004553);; Cellular Component: extracellular region (GO:0005576);; Biological Process: carbohydrate metabolic process (GO:0005975);; Molecular Function: cation binding (GO:0043169);; Biological Process: response to other organism (GO:0051707);;	K01188|0|brp:103866140|beta-glucosidase 32-like; K01188 beta-glucosidase [EC:3.2.1.21] (A)	[G]	Carbohydrate transport and metabolism	Glycosyl hydrolase family 1;; Cellulase (glycosyl hydrolase family 5)	Beta-glucosidase 32 (Precursor) GN=BGLU32 OS=Arabidopsis thaliana (Mouse-ear cress) PE=2 SV=2	BnaA04g25740D protein {ECO:0000313|EMBL:CDY30473.1} OS=Brassica napus (Rape) PE=3 SV=1	G	Carbohydrate transport and metabolism	PREDICTED: beta-glucosidase 32-like [Brassica rapa]
BjuB026706	--	--	Cellular Component: mitochondrion (GO:0005739);; Biological Process: toxin catabolic process (GO:0009407);; Biological Process: response to cyclopentenone (GO:0010583);; Molecular Function: metal ion binding (GO:0046872);;	--	--	--	--	--	BnaC04g56510D protein {ECO:0000313|EMBL:CDY65317.1} OS=Brassica napus (Rape) PE=4 SV=1	S	Function unknown	BnaC04g56510D [Brassica napus]
BjuB026693	--	--	Molecular Function: aspartic-type endopeptidase activity (GO:0004190);; Cellular Component: extracellular region (GO:0005576);; Biological Process: proteolysis (GO:0006508);;	--	[O]	Posttranslational modification, protein turnover, chaperones	Xylanase inhibitor N-terminal;; Xylanase inhibitor C-terminal;; Eukaryotic aspartyl protease	Probable aspartic protease At2g35615 (Precursor) GN=At2g35615 OS=Arabidopsis thaliana (Mouse-ear cress) PE=3 SV=1	BnaC04g44520D protein {ECO:0000313|EMBL:CDY32114.1} OS=Brassica napus (Rape) PE=4 SV=1	O	Posttranslational modification, protein turnover, chaperones	BnaC04g44520D [Brassica napus]
BjuA009542	[KAD]	--	Molecular Function: DNA binding (GO:0003677);; Molecular Function: chromatin binding (GO:0003682);; Molecular Function: sequence-specific DNA binding transcription factor activity (GO:0003700);; Cellular Component: nucleus (GO:0005634);; Biological Process: regulation of transcription, DNA-templated (GO:0006355);;	K09422|0|brp:103856743|transcription factor RAX3; K09422 myb proto-oncogene protein, plant (A)	[K]	Transcription	Myb-like DNA-binding domain;; Myb-like DNA-binding domain	Transcription factor RAX3 GN=T16K5.40 OS=Arabidopsis thaliana (Mouse-ear cress) PE=2 SV=1	BnaA03g10180D protein {ECO:0000313|EMBL:CDX88631.1} OS=Brassica napus (Rape) PE=4 SV=1	K	Transcription	BnaA03g10180D [Brassica napus]
BjuA009055	--	--	--	--	[R]	General function prediction only	zinc-binding in reverse transcriptase;; Leucine Rich repeats (2 copies);; Leucine Rich Repeat;; Leucine rich repeat;; Leucine rich repeat N-terminal domain;; Leucine Rich repeat;; Reverse transcriptase (RNA-dependent DNA polymerase)	Polygalacturonase inhibitor 2 (Precursor) GN=PGIP2 OS=Arabidopsis thaliana (Mouse-ear cress) PE=2 SV=2	Uncharacterized protein {ECO:0000313|EnsemblPlants:Bra005917.1-P} OS=Brassica rapa subsp. pekinensis (Chinese cabbage) PE=4 SV=1	R	General function prediction only	PREDICTED: putative ribonuclease H protein At1g65750 [Brassica rapa]
BjuA009817	--	--	Cellular Component: nucleus (GO:0005634);; Biological Process: ceramide metabolic process (GO:0006672);; Cellular Component: integral component of membrane (GO:0016021);; Molecular Function: transferase activity, transferring glycosyl groups (GO:0016757);;	--	--	--	Protein of unknown function (DUF616)	--	BnaA03g13430D protein {ECO:0000313|EMBL:CDX84887.1} OS=Brassica napus (Rape) PE=4 SV=1	S	Function unknown	BnaA03g13430D [Brassica napus]
BjuB026958	--	--	Cellular Component: nucleus (GO:0005634);;	K03861|6.5169e-88|eus:EUTSA_v10017327mg|hypothetical protein; K03861 phosphatidylinositol glycan, class P (A)	[S]	Function unknown	PIG-P	Phosphatidylinositol N-acetylglucosaminyltransferase subunit P GN=At1g61280 OS=Arabidopsis thaliana (Mouse-ear cress) PE=2 SV=1	Uncharacterized protein {ECO:0000313|EMBL:ESQ52625.1} OS=Eutrema salsugineum (Saltwater cress) PE=4 SV=1	S	Function unknown	hypothetical protein EUTSA_v10017327mg [Eutrema salsugineum]
BjuA008841	--	--	Molecular Function: sequence-specific DNA binding transcription factor activity (GO:0003700);; Molecular Function: protein binding (GO:0005515);; Cellular Component: nucleus (GO:0005634);; Cellular Component: cytosol (GO:0005829);; Biological Process: DNA methylation (GO:0006306);; Biological Process: methylation-dependent chromatin silencing (GO:0006346);; Biological Process: cell-cell signaling…	--	[K]	Transcription	Associated with HOX;; Homeobox KN domain;; Homeobox domain	BEL1-like homeodomain protein 9 GN=At5g02030 OS=Arabidopsis thaliana (Mouse-ear cress) PE=1 SV=1	Uncharacterized protein {ECO:0000313|EnsemblPlants:Bra005703.1-P} OS=Brassica rapa subsp. pekinensis (Chinese cabbage) PE=4 SV=1	K	Transcription	PREDICTED: BEL1-like homeodomain protein 9 [Brassica rapa]
BjuA009615	--	--	Molecular Function: nucleic acid binding (GO:0003676);; Molecular Function: sequence-specific DNA binding transcription factor activity (GO:0003700);; Cellular Component: nucleus (GO:0005634);; Molecular Function: zinc ion binding (GO:0008270);;	--	[R]	General function prediction only	C2H2-type zinc finger;; Zinc finger, C2H2 type;; Zinc-finger double-stranded RNA-binding;; Zinc-finger of C2H2 type;; Zinc-finger double domain;; C2H2-type zinc finger;; C2H2 type zinc-finger (2 copies)	Zinc finger protein 1 OS=Triticum aestivum (Wheat) PE=2 SV=1	Uncharacterized protein {ECO:0000313|EnsemblPlants:Bra028943.1-P} OS=Brassica rapa subsp. pekinensis (Chinese cabbage) PE=4 SV=1	K	Transcription	PREDICTED: zinc finger protein ZAT1-like [Brassica rapa]
BjuB026863	[U]	Intracellular trafficking, secretion, and vesicular transport	Molecular Function: DNA binding (GO:0003677);; Cellular Component: nucleus (GO:0005634);; Cellular Component: Golgi apparatus (GO:0005794);; Cellular Component: cytosol (GO:0005829);; Biological Process: glucose catabolic process (GO:0006007);; Biological Process: cellulose biosynthetic process (GO:0030244);; Molecular Function: metal ion binding (GO:0046872);; Biological Process: Golgi vesicle t…	K12492|4.60817e-85|aly:ARALYDRAFT_482750|hypothetical protein; K12492 ADP-ribosylation factor GTPase-activating protein 1 (A)	[TUZ]	--	Putative GTPase activating protein for Arf	ADP-ribosylation factor GTPase-activating protein AGD7 GN=F13M22.5 OS=Arabidopsis thaliana (Mouse-ear cress) PE=1 SV=1	Putative uncharacterized protein {ECO:0000313|EMBL:EFH57774.1} OS=Arabidopsis lyrata subsp. lyrata (Lyre-leaved rock-cress) PE=4 SV=1	T	Signal transduction mechanisms	hypothetical protein ARALYDRAFT_482750 [Arabidopsis lyrata subsp. lyrata]
BjuA009563	[E]	Amino acid transport and metabolism	Biological Process: metabolic process (GO:0008152);; Cellular Component: chloroplast (GO:0009507);; Molecular Function: oxidoreductase activity, acting on single donors with incorporation of molecular oxygen, incorporation of two atoms of oxygen (GO:0016702);; Molecular Function: lyase activity (GO:0016829);;	K08234|5.26526e-126|zma:100280636|glyoxalase/bleomycin resistance protein/dioxygenase; K08234 glyoxylase I family protein (A)	--	--	Glyoxalase-like domain;; Glyoxalase/Bleomycin resistance protein/Dioxygenase superfamily;; Glyoxalase/Bleomycin resistance protein/Dioxygenase superfamily	--	BnaA03g10440D protein {ECO:0000313|EMBL:CDX88605.1} OS=Brassica napus (Rape) PE=4 SV=1	R	General function prediction only	BnaA03g10440D [Brassica napus]
BjuA009153	--	--	Molecular Function: nucleotide binding (GO:0000166);; Molecular Function: DNA-directed RNA polymerase activity (GO:0003899);; Biological Process: transcription, DNA-templated (GO:0006351);;	--	--	--	Protein of unknown function (DUF1635)	--	Uncharacterized protein {ECO:0000313|EnsemblPlants:Bra006040.1-P} OS=Brassica rapa subsp. pekinensis (Chinese cabbage) PE=4 SV=1	S	Function unknown	PREDICTED: uncharacterized protein LOC103855843 [Brassica rapa]
BjuA008998	--	--	Biological Process: response to organic substance (GO:0010033);;	--	--	--	--	Uncharacterized protein At5g05190 GN=Y-1 OS=Arabidopsis thaliana (Mouse-ear cress) PE=1 SV=1	Uncharacterized protein {ECO:0000313|EnsemblPlants:Bra005847.1-P} OS=Brassica rapa subsp. pekinensis (Chinese cabbage) PE=4 SV=1	S	Function unknown	PREDICTED: uncharacterized protein At5g05190-like [Brassica rapa]
BjuB026941	--	--	Molecular Function: nucleotide binding (GO:0000166);; Molecular Function: protein kinase activity (GO:0004672);; Biological Process: phosphorylation (GO:0016310);;	--	--	--	D-mannose binding lectin;; Domain of unknown function (DUF3403)	S-locus-specific glycoprotein S13 (Precursor) GN=SLSG OS=Brassica oleracea (Wild cabbage) PE=2 SV=2	S-locus glycoprotein {ECO:0000313|EMBL:AGV40355.1} (Fragment) OS=Sinapis alba (White mustard) PE=4 SV=1	--	--	S-locus glycoprotein, partial [Sinapis alba]
BjuA001637	--	--	Molecular Function: DNA binding (GO:0003677);; Molecular Function: chromatin binding (GO:0003682);; Molecular Function: sequence-specific DNA binding transcription factor activity (GO:0003700);; Cellular Component: nucleus (GO:0005634);; Biological Process: regulation of transcription, DNA-templated (GO:0006355);;	--	[O]	Posttranslational modification, protein turnover, chaperones	Myb-like DNA-binding domain	Transcription factor DIVARICATA GN=DIVARICATA OS=Antirrhinum majus (Garden snapdragon) PE=2 SV=1	Uncharacterized protein {ECO:0000313|EnsemblPlants:Bra005997.1-P} OS=Brassica rapa subsp. pekinensis (Chinese cabbage) PE=4 SV=1	K	Transcription	PREDICTED: transcription factor DIVARICATA-like [Brassica rapa]
BjuB011836	--	--	Cellular Component: mitochondrion (GO:0005739);; Biological Process: pentose-phosphate shunt (GO:0006098);; Biological Process: rRNA processing (GO:0006364);; Biological Process: tRNA metabolic process (GO:0006399);; Cellular Component: chloroplast (GO:0009507);; Biological Process: chloroplast organization (GO:0009658);;	--	[R]	General function prediction only	PPR repeat family;; PPR repeat;; Pentatricopeptide repeat domain;; PPR repeat;; Tetratricopeptide repeat;; Tetratricopeptide repeat;; Tetratricopeptide repeat;; Tetratricopeptide repeat	Pentatricopeptide repeat-containing protein At3g59040 GN=At3g59040 OS=Arabidopsis thaliana (Mouse-ear cress) PE=2 SV=2	Uncharacterized protein {ECO:0000313|EMBL:ESQ44184.1} OS=Eutrema salsugineum (Saltwater cress) PE=4 SV=1	R	General function prediction only	PREDICTED: pentatricopeptide repeat-containing protein At3g59040 [Brassica rapa]
BjuA041704	[GEPR]	--	Molecular Function: sugar:proton symporter activity (GO:0005351);; Cellular Component: plasma membrane (GO:0005886);; Biological Process: response to nematode (GO:0009624);; Cellular Component: plant-type vacuole membrane (GO:0009705);; Biological Process: response to zinc ion (GO:0010043);; Cellular Component: integral component of membrane (GO:0016021);; Biological Process: carbohydrate transme…	--	[R]	General function prediction only	Major Facilitator Superfamily;; Sugar (and other) transporter	Protein ZINC INDUCED FACILITATOR 1 GN=ZIF1 OS=Arabidopsis thaliana (Mouse-ear cress) PE=1 SV=2	BnaA03g04470D protein {ECO:0000313|EMBL:CDX78535.1} OS=Brassica napus (Rape) PE=4 SV=1	R	General function prediction only	PREDICTED: protein ZINC INDUCED FACILITATOR 1-like [Brassica rapa]
BjuB042164	[H]	Coenzyme transport and metabolism	Molecular Function: methionine adenosyltransferase activity (GO:0004478);; Molecular Function: iron ion binding (GO:0005506);; Molecular Function: copper ion binding (GO:0005507);; Molecular Function: ATP binding (GO:0005524);; Cellular Component: cytosol (GO:0005829);; Cellular Component: plasma membrane (GO:0005886);; Biological Process: S-adenosylmethionine biosynthetic process (GO:0006556);; …	K00789|0|brp:103865564|S-adenosylmethionine synthase 3-like; K00789 S-adenosylmethionine synthetase [EC:2.5.1.6] (A)	[H]	Coenzyme transport and metabolism	S-adenosylmethionine synthetase, C-terminal domain;; S-adenosylmethionine synthetase, central domain;; S-adenosylmethionine synthetase, N-terminal domain	S-adenosylmethionine synthase 3 GN=METK3 OS=Arabidopsis thaliana (Mouse-ear cress) PE=1 SV=1	S-adenosylmethionine synthase {ECO:0000256|RuleBase:RU000541} OS=Brassica rapa subsp. pekinensis (Chinese cabbage) PE=3 SV=1	H	Coenzyme transport and metabolism	PREDICTED: S-adenosylmethionine synthase 3-like [Brassica rapa]
BjuA009584	--	--	Molecular Function: structural constituent of ribosome (GO:0003735);; Cellular Component: cell wall (GO:0005618);; Cellular Component: plasma membrane (GO:0005886);; Biological Process: translation (GO:0006412);; Cellular Component: plasmodesma (GO:0009506);; Cellular Component: chloroplast (GO:0009507);; Cellular Component: cytosolic large ribosomal subunit (GO:0022625);; Biological Process: rib…	K02910|1.36381e-25|brp:103845101|60S ribosomal protein L31-3; K02910 large subunit ribosomal protein L31e (A)	[J]	Translation, ribosomal structure and biogenesis	Ribosomal protein L31e	60S ribosomal protein L31-3 GN=MIK19.16 OS=Arabidopsis thaliana (Mouse-ear cress) PE=2 SV=2	Uncharacterized protein {ECO:0000313|EnsemblPlants:Bra002798.1-P} OS=Brassica rapa subsp. pekinensis (Chinese cabbage) PE=4 SV=1	J	Translation, ribosomal structure and biogenesis	PREDICTED: 60S ribosomal protein L31-3 [Brassica rapa]
BjuA008977	[E]	Amino acid transport and metabolism	Biological Process: amino acid transmembrane transport (GO:0003333);; Cellular Component: plasma membrane (GO:0005886);; Biological Process: response to nematode (GO:0009624);; Molecular Function: basic amino acid transmembrane transporter activity (GO:0015174);; Molecular Function: basic amino acid transmembrane transporter activity (GO:0015326);; Cellular Component: integral component of membra…	--	[E]	Amino acid transport and metabolism	Amino acid permease;; Amino acid permease;; C-terminus of AA_permease	Cationic amino acid transporter 6, chloroplastic (Precursor) GN=CAT6 OS=Arabidopsis thaliana (Mouse-ear cress) PE=2 SV=1	Uncharacterized protein {ECO:0000313|EnsemblPlants:Bra005819.1-P} OS=Brassica rapa subsp. pekinensis (Chinese cabbage) PE=4 SV=1	E	Amino acid transport and metabolism	PREDICTED: cationic amino acid transporter 6, chloroplastic [Brassica rapa]
BjuA009622	--	--	Molecular Function: zinc ion binding (GO:0008270);;	--	[O]	Posttranslational modification, protein turnover, chaperones	Ring finger domain;; RING-H2 zinc finger;; Zinc finger, C3HC4 type (RING finger)	E3 ubiquitin protein ligase RIE1 GN=RIE1 OS=Arabidopsis thaliana (Mouse-ear cress) PE=2 SV=1	BnaA03g11130D protein {ECO:0000313|EMBL:CDY36773.1} OS=Brassica napus (Rape) PE=4 SV=1	O	Posttranslational modification, protein turnover, chaperones	BnaA03g11130D [Brassica napus]
BjuA009978	[J]	Translation, ribosomal structure and biogenesis	--	K02951|1.77595e-82|brp:103857421|40S ribosomal protein S12-2; K02951 small subunit ribosomal protein S12e (A)	[J]	Translation, ribosomal structure and biogenesis	Ribosomal protein L7Ae/L30e/S12e/Gadd45 family	40S ribosomal protein S12-2 GN=RPS12C OS=Arabidopsis thaliana (Mouse-ear cress) PE=1 SV=1	40S ribosomal protein S12 {ECO:0000256|RuleBase:RU000670} OS=Brassica napus (Rape) PE=3 SV=1	J	Translation, ribosomal structure and biogenesis	BnaC03g17910D [Brassica napus]
BjuA008855	[RTKL]	--	Molecular Function: protein serine/threonine kinase activity (GO:0004674);; Molecular Function: protein tyrosine kinase activity (GO:0004713);; Molecular Function: ATP binding (GO:0005524);; Cellular Component: plasma membrane (GO:0005886);; Biological Process: protein phosphorylation (GO:0006468);; Cellular Component: chloroplast (GO:0009507);; Biological Process: response to bacterium (GO:00096…	K04733|0|brp:103855457|probable serine/threonine-protein kinase NAK; K04733 interleukin-1 receptor-associated kinase 4 [EC:2.7.11.1] (A)	[T]	Signal transduction mechanisms	Protein tyrosine kinase;; Protein kinase domain	Probable serine/threonine-protein kinase NAK GN=NAK OS=Arabidopsis thaliana (Mouse-ear cress) PE=1 SV=2	Uncharacterized protein {ECO:0000313|EnsemblPlants:Bra005716.1-P} OS=Brassica rapa subsp. pekinensis (Chinese cabbage) PE=3 SV=1	T	Signal transduction mechanisms	PREDICTED: probable serine/threonine-protein kinase NAK [Brassica rapa]
BjuB011870	--	--	Cellular Component: nucleus (GO:0005634);; Cellular Component: plasma membrane (GO:0005886);; Biological Process: anaerobic respiration (GO:0009061);; Biological Process: ethylene biosynthetic process (GO:0009693);; Biological Process: response to chitin (GO:0010200);; Biological Process: heat acclimation (GO:0010286);;	--	--	--	--	--	BnaA09g33120D protein {ECO:0000313|EMBL:CDX78117.1} OS=Brassica napus (Rape) PE=4 SV=1	S	Function unknown	PREDICTED: uncharacterized protein LOC103841199 [Brassica rapa]
BjuA009471	--	--	Cellular Component: nucleus (GO:0005634);; Biological Process: response to oxidative stress (GO:0006979);;	--	--	--	--	--	BnaA03g09610D protein {ECO:0000313|EMBL:CDX88688.1} OS=Brassica napus (Rape) PE=4 SV=1	S	Function unknown	PREDICTED: uncharacterized protein LOC103856646 [Brassica rapa]
BjuA008864	--	--	Molecular Function: DNA binding (GO:0003677);; Molecular Function: sequence-specific DNA binding transcription factor activity (GO:0003700);; Molecular Function: protein binding (GO:0005515);; Cellular Component: nucleus (GO:0005634);; Cellular Component: transcription factor complex (GO:0005667);; Biological Process: regulation of transcription, DNA-templated (GO:0006355);; Biological Process: t…	--	[K]	Transcription	Transcription factor DP;; E2F/DP family winged-helix DNA-binding domain	Transcription factor-like protein DPA GN=T22P11.60 OS=Arabidopsis thaliana (Mouse-ear cress) PE=1 SV=1	Uncharacterized protein {ECO:0000313|EnsemblPlants:Bra005726.1-P} OS=Brassica rapa subsp. pekinensis (Chinese cabbage) PE=3 SV=1	K	Transcription	PREDICTED: transcription factor-like protein DPA [Brassica rapa]
BjuA041789	--	--	Cellular Component: nucleus (GO:0005634);;	--	--	--	F-box domain;; Kelch motif	F-box/kelch-repeat protein At5g15710 GN=At5g15710 OS=Arabidopsis thaliana (Mouse-ear cress) PE=2 SV=1	BnaA03g05600D protein {ECO:0000313|EMBL:CDX78648.1} OS=Brassica napus (Rape) PE=4 SV=1	R	General function prediction only	BnaA03g05600D [Brassica napus]
BjuB042025	[E]	Amino acid transport and metabolism	Cellular Component: mitochondrion (GO:0005739);; Cellular Component: vacuolar membrane (GO:0005774);; Cellular Component: plasma membrane (GO:0005886);; Molecular Function: zinc ion binding (GO:0008270);; Molecular Function: alanine-glyoxylate transaminase activity (GO:0008453);; Biological Process: arginine catabolic process to glutamate (GO:0019544);; Molecular Function: pyridoxal phosphate bin…	K00827|0|brp:103835108|alanine--glyoxylate aminotransferase 2 homolog 1, mitochondrial; K00827 alanine-glyoxylate transaminase / (R)-3-amino-2-methylpropionate-pyruvate transaminase [EC:2.6.1.44 2.6.1.40] (A)	[E]	Amino acid transport and metabolism	Gamma-glutamyltranspeptidase;; Aminotransferase class-III;; Glycolipid transfer protein (GLTP)	Alanine--glyoxylate aminotransferase 2 homolog 1, mitochondrial (Precursor) GN=AGT2 OS=Arabidopsis thaliana (Mouse-ear cress) PE=2 SV=1	BnaA08g16370D protein {ECO:0000313|EMBL:CDX90347.1} OS=Brassica napus (Rape) PE=3 SV=1	E	Amino acid transport and metabolism	BnaA08g16370D [Brassica napus]
BjuA009116	--	--	Cellular Component: nucleus (GO:0005634);; Biological Process: protein glycosylation (GO:0006486);; Biological Process: sister chromatid cohesion (GO:0007062);; Biological Process: synapsis (GO:0007129);; Biological Process: reciprocal meiotic recombination (GO:0007131);; Biological Process: organ morphogenesis (GO:0009887);; Biological Process: tissue development (GO:0009888);; Biological Proces…	--	[S]	Function unknown	Histone deacetylation protein Rxt3	--	Uncharacterized protein {ECO:0000313|EnsemblPlants:Bra005994.1-P} OS=Brassica rapa subsp. pekinensis (Chinese cabbage) PE=4 SV=1	S	Function unknown	PREDICTED: neurofilament heavy polypeptide [Brassica rapa]
BjuA009114	[H]	Coenzyme transport and metabolism	Biological Process: lipoate biosynthetic process (GO:0009107);; Biological Process: protein lipoylation (GO:0009249);; Cellular Component: chloroplast (GO:0009507);; Biological Process: photosynthesis (GO:0015979);; Molecular Function: lipoate synthase activity (GO:0016992);; Molecular Function: metal ion binding (GO:0046872);; Molecular Function: 4 iron, 4 sulfur cluster binding (GO:0051539);;	K03644|0|aly:ARALYDRAFT_325438|hypothetical protein; K03644 lipoic acid synthetase [EC:2.8.1.8] (A)	[H]	Coenzyme transport and metabolism	Ferredoxin thioredoxin reductase variable alpha chain;; Radical SAM superfamily	Lipoyl synthase, chloroplastic {ECO:0000255|HAMAP-Rule:MF_03129} (Precursor) GN=At5g08415 OS=Arabidopsis thaliana (Mouse-ear cress) PE=2 SV=2	Lipoyl synthase, chloroplastic {ECO:0000256|HAMAP-Rule:MF_03129} OS=Brassica rapa subsp. pekinensis (Chinese cabbage) PE=3 SV=1	H	Coenzyme transport and metabolism	hypothetical protein ARALYDRAFT_325438 [Arabidopsis lyrata subsp. lyrata]
BjuA009246	--	--	Biological Process: polysaccharide catabolic process (GO:0000272);; Cellular Component: chloroplast (GO:0009507);; Molecular Function: beta-amylase activity (GO:0016161);; Molecular Function: cation binding (GO:0043169);;	--	--	--	Glycosyl hydrolase family 14	Inactive beta-amylase 9 GN=T1A4.50 OS=Arabidopsis thaliana (Mouse-ear cress) PE=2 SV=1	BnaA03g07240D protein {ECO:0000313|EMBL:CDX88925.1} OS=Brassica napus (Rape) PE=3 SV=1	R	General function prediction only	BnaA03g07240D [Brassica napus]
BjuB026710	--	--	Molecular Function: chromatin binding (GO:0003682);; Molecular Function: sequence-specific DNA binding transcription factor activity (GO:0003700);; Cellular Component: extracellular region (GO:0005576);; Biological Process: regulation of transcription, DNA-templated (GO:0006355);; Molecular Function: sequence-specific DNA binding (GO:0043565);; Molecular Function: protein dimerization activity (G…	--	--	--	--	--	Uncharacterized protein {ECO:0000313|EMBL:ESQ52198.1} OS=Eutrema salsugineum (Saltwater cress) PE=4 SV=1	R	General function prediction only	hypothetical protein EUTSA_v10017498mg [Eutrema salsugineum]
BjuB041960	--	--	Cellular Component: nucleus (GO:0005634);;	--	--	--	Protein of unknown function, DUF547;; Leucine-zipper of ternary complex factor MIP1	--	BnaA08g15520D protein {ECO:0000313|EMBL:CDY44054.1} OS=Brassica napus (Rape) PE=4 SV=1	S	Function unknown	BnaA08g15520D [Brassica napus]
BjuA010191	--	--	Biological Process: rRNA processing (GO:0006364);; Cellular Component: chloroplast thylakoid (GO:0009534);; Biological Process: photosynthetic electron transport in photosystem I (GO:0009773);; Biological Process: chloroplast relocation (GO:0009902);; Biological Process: thylakoid membrane organization (GO:0010027);; Biological Process: photosystem II assembly (GO:0010207);; Biological Process: r…	--	[O]	Posttranslational modification, protein turnover, chaperones	--	Protein LOW PSII ACCUMULATION 2, chloroplastic (Precursor) GN=LPA2 OS=Arabidopsis thaliana (Mouse-ear cress) PE=1 SV=1	BnaCnng67310D protein {ECO:0000313|EMBL:CDY70229.1} OS=Brassica napus (Rape) PE=4 SV=1	O	Posttranslational modification, protein turnover, chaperones	BnaCnng67310D [Brassica napus]
BjuB042012	--	--	Cellular Component: endosome (GO:0005768);; Cellular Component: Golgi apparatus (GO:0005794);; Cellular Component: trans-Golgi network (GO:0005802);;	--	--	--	--	--	Putative uncharacterized protein {ECO:0000313|EMBL:EFH43146.1} OS=Arabidopsis lyrata subsp. lyrata (Lyre-leaved rock-cress) PE=4 SV=1	S	Function unknown	hypothetical protein ARALYDRAFT_490769 [Arabidopsis lyrata subsp. lyrata]
BjuA009634	--	--	Biological Process: starch catabolic process (GO:0005983);; Biological Process: autophagy (GO:0006914);; Cellular Component: chloroplast (GO:0009507);; Molecular Function: beta-amylase activity (GO:0016161);; Molecular Function: cation binding (GO:0043169);;	K01177|0|brp:103856969|inactive beta-amylase 4, chloroplastic-like; K01177 beta-amylase [EC:3.2.1.2] (A)	--	--	Glycosyl hydrolase family 14	Inactive beta-amylase 4, chloroplastic (Precursor) GN=MDF20.14 OS=Arabidopsis thaliana (Mouse-ear cress) PE=2 SV=1	BnaA03g11260D protein {ECO:0000313|EMBL:CDY36760.1} OS=Brassica napus (Rape) PE=3 SV=1	R	General function prediction only	PREDICTED: inactive beta-amylase 4, chloroplastic-like isoform X1 [Brassica rapa]
BjuA041777	[M]	Cell wall/membrane/envelope biogenesis	Molecular Function: UDP-glucose 6-dehydrogenase activity (GO:0003979);; Cellular Component: cell wall (GO:0005618);; Cellular Component: nucleus (GO:0005634);; Cellular Component: cytosol (GO:0005829);; Biological Process: UDP-glucuronate biosynthetic process (GO:0006065);; Biological Process: D-xylose metabolic process (GO:0042732);; Molecular Function: NAD binding (GO:0051287);; Biological Proc…	K00012|0|brp:103856139|UDP-glucose 6-dehydrogenase 3; K00012 UDPglucose 6-dehydrogenase [EC:1.1.1.22] (A)	[GT]	--	UDP-glucose/GDP-mannose dehydrogenase family, NAD binding domain;; UDP-glucose/GDP-mannose dehydrogenase family, UDP binding domain;; UDP-glucose/GDP-mannose dehydrogenase family, central domain	UDP-glucose 6-dehydrogenase 3 GN=UGD3 OS=Arabidopsis thaliana (Mouse-ear cress) PE=1 SV=1	UDP-glucose 6-dehydrogenase {ECO:0000256|PIRNR:PIRNR000124} OS=Brassica rapa subsp. pekinensis (Chinese cabbage) PE=3 SV=1	G	Carbohydrate transport and metabolism	PREDICTED: UDP-glucose 6-dehydrogenase 3 [Brassica rapa]
BjuB042111	--	--	Molecular Function: protein binding (GO:0005515);; Cellular Component: nucleus (GO:0005634);;	--	--	--	Protein of unknown function DUF260	LOB domain-containing protein 15 GN=T2P4.18 OS=Arabidopsis thaliana (Mouse-ear cress) PE=2 SV=2	BnaC04g47180D protein {ECO:0000313|EMBL:CDX93178.1} OS=Brassica napus (Rape) PE=4 SV=1	S	Function unknown	BnaC04g47180D [Brassica napus]
BjuA009465	--	--	Cellular Component: cell wall (GO:0005618);; Biological Process: lipid transport (GO:0006869);; Molecular Function: lipid binding (GO:0008289);; Biological Process: response to cold (GO:0009409);; Biological Process: response to water deprivation (GO:0009414);; Biological Process: response to abscisic acid (GO:0009737);; Biological Process: hyperosmotic salinity response (GO:0042538);; Cellular C…	--	--	--	Protease inhibitor/seed storage/LTP family;; Probable lipid transfer	Non-specific lipid-transfer protein 3 (Precursor) GN=LTP3 OS=Arabidopsis thaliana (Mouse-ear cress) PE=3 SV=1	Non-specific lipid-transfer protein {ECO:0000256|RuleBase:RU000628} OS=Brassica napus (Rape) PE=3 SV=1	R	General function prediction only	BnaC03g71570D [Brassica napus]
BjuB011863	--	--	--	--	--	--	--	--	BnaC08g23800D protein {ECO:0000313|EMBL:CDX73623.1} OS=Brassica napus (Rape) PE=4 SV=1	S	Function unknown	BnaC08g23800D [Brassica napus]
BjuB026948	--	--	Molecular Function: DNA binding (GO:0003677);; Molecular Function: DNA (cytosine-5-)-methyltransferase activity (GO:0003886);; Molecular Function: protein binding (GO:0005515);; Cellular Component: nucleus (GO:0005634);; Biological Process: DNA-dependent DNA replication (GO:0006261);; Biological Process: chromatin assembly or disassembly (GO:0006333);; Biological Process: chromatin silencing (GO:…	K00558|0|brp:103864404|DNA (cytosine-5)-methyltransferase 1-like; K00558 DNA (cytosine-5)-methyltransferase 1 [EC:2.1.1.37] (A)	--	--	Cytosine specific DNA methyltransferase replication foci domain;; BAH domain;; C-5 cytosine-specific DNA methylase	DNA (cytosine-5)-methyltransferase 1 GN=At5g49160 OS=Arabidopsis thaliana (Mouse-ear cress) PE=1 SV=1	Cytosine-specific methyltransferase {ECO:0000256|RuleBase:RU000417} OS=Brassica campestris (Field mustard) PE=3 SV=1	K	Transcription	DNA methyltransferase 1b [Brassica rapa]
BjuA009811	[IQR]	--	Molecular Function: nucleotide binding (GO:0000166);; Cellular Component: cytoplasm (GO:0005737);; Molecular Function: oxidoreductase activity (GO:0016491);; Biological Process: oxidation-reduction process (GO:0055114);;	--	[Q]	Secondary metabolites biosynthesis, transport and catabolism	short chain dehydrogenase;; Enoyl-(Acyl carrier protein) reductase;; NAD dependent epimerase/dehydratase family;; KR domain	(+)-neomenthol dehydrogenase GN=MNR1 OS=Capsicum annuum (Bell pepper) PE=1 SV=1	BnaC03g16160D protein {ECO:0000313|EMBL:CDY45793.1} OS=Brassica napus (Rape) PE=3 SV=1	Q	Secondary metabolites biosynthesis, transport and catabolism	BnaC03g16160D [Brassica napus]
BjuA008831	--	--	Molecular Function: double-stranded RNA binding (GO:0003725);; Molecular Function: phosphoserine phosphatase activity (GO:0004647);; Cellular Component: nucleus (GO:0005634);; Biological Process: response to osmotic stress (GO:0006970);; Biological Process: auxin-activated signaling pathway (GO:0009734);; Biological Process: dephosphorylation (GO:0016311);; Biological Process: positive regulation…	--	[K]	Transcription	Double-stranded RNA binding motif;; NLI interacting factor-like phosphatase	RNA polymerase II C-terminal domain phosphatase-like 2 GN=CPL2 OS=Arabidopsis thaliana (Mouse-ear cress) PE=1 SV=3	Uncharacterized protein {ECO:0000313|EnsemblPlants:Bra005692.1-P} OS=Brassica rapa subsp. pekinensis (Chinese cabbage) PE=4 SV=1	K	Transcription	PREDICTED: RNA polymerase II C-terminal domain phosphatase-like 2 [Brassica rapa]
BjuA009742	--	--	Cellular Component: integral component of plasma membrane (GO:0005887);; Biological Process: transport (GO:0006810);; Molecular Function: sugar transmembrane transporter activity (GO:0051119);;	K15382|6.77523e-17|brp:103852048|bidirectional sugar transporter SWEET3-like; K15382 solute carrier family 50 (sugar transporter) (A)	[R]	General function prediction only	--	Bidirectional sugar transporter SWEET3 GN=SWEET3 OS=Arabidopsis thaliana (Mouse-ear cress) PE=2 SV=1	BnaA03g12410D protein {ECO:0000313|EMBL:CDY64345.1} OS=Brassica napus (Rape) PE=4 SV=1	--	--	BnaA03g12410D [Brassica napus]
BjuA009872	--	--	Biological Process: RNA 5'-end processing (GO:0000966);; Molecular Function: RNA binding (GO:0003723);; Cellular Component: mitochondrion (GO:0005739);; Biological Process: mRNA processing (GO:0006397);;	--	[R]	General function prediction only	PPR repeat family;; PPR repeat;; PPR repeat;; Pentatricopeptide repeat domain;; Mitochondrial 28S ribosomal protein S27;; Evolutionarily conserved signalling intermediate in Toll pathway	Pentatricopeptide repeat-containing protein At1g62910 GN=At1g62910 OS=Arabidopsis thaliana (Mouse-ear cress) PE=2 SV=1	Uncharacterized protein {ECO:0000313|EnsemblPlants:Bra027658.1-P} OS=Brassica rapa subsp. pekinensis (Chinese cabbage) PE=4 SV=1	R	General function prediction only	PREDICTED: LOW QUALITY PROTEIN: pentatricopeptide repeat-containing protein At1g63330-like [Brassica rapa]
BjuA041847	--	--	--	--	--	--	--	--	Uncharacterized protein {ECO:0000313|EnsemblPlants:Bra006380.1-P} OS=Brassica rapa subsp. pekinensis (Chinese cabbage) PE=4 SV=1	S	Function unknown	PREDICTED: uncharacterized protein LOC103856226 [Brassica rapa]
BjuB005975	--	--	Biological Process: protein targeting to mitochondrion (GO:0006626);; Cellular Component: chloroplast thylakoid membrane (GO:0009535);; Cellular Component: chloroplast thylakoid lumen (GO:0009543);; Cellular Component: chloroplast envelope (GO:0009941);;	--	--	--	Tetratricopeptide repeat;; Tetratricopeptide repeat;; Tetratricopeptide repeat;; TPR repeat;; Tetratricopeptide repeat;; Tetratricopeptide repeat;; Tetratricopeptide repeat;; Tetratricopeptide repeat;; NMDA receptor-regulated protein 1;; Tetratricopeptide repeat;; Tetratricopeptide repeat	protein SLOW GREEN 1, chloroplastic {ECO:0000303|PubMed:24420572} (Precursor) OS=Arabidopsis thaliana (Mouse-ear cress) PE=1 SV=1	BnaC04g45140D protein {ECO:0000313|EMBL:CDX93382.1} OS=Brassica napus (Rape) PE=4 SV=1	R	General function prediction only	BnaC04g45140D [Brassica napus]
BjuB027031	[TZDR]	--	Molecular Function: calcium ion binding (GO:0005509);; Cellular Component: extracellular region (GO:0005576);;	K13448|4.42394e-118|brp:103873524|calmodulin-like protein 5; K13448 calcium-binding protein CML (A)	[T]	Signal transduction mechanisms	EF hand;; EF-hand domain pair;; EF-hand domain;; EF hand;; EF-hand domain pair;; Secreted protein acidic and rich in cysteine Ca binding region;; Cytoskeletal-regulatory complex EF hand	Calmodulin-like protein 5 OS=Arabidopsis thaliana (Mouse-ear cress) PE=2 SV=2	BnaA04g25000D protein {ECO:0000313|EMBL:CDY30399.1} OS=Brassica napus (Rape) PE=4 SV=1	T	Signal transduction mechanisms	PREDICTED: calmodulin-like protein 5 [Brassica rapa]
BjuB041985	--	--	Molecular Function: DNA binding (GO:0003677);; Molecular Function: sequence-specific DNA binding transcription factor activity (GO:0003700);; Cellular Component: nucleus (GO:0005634);; Biological Process: regulation of transcription, DNA-templated (GO:0006355);;	--	--	--	Helix-loop-helix DNA-binding domain	Transcription factor bHLH25 GN=T28I19.130 OS=Arabidopsis thaliana (Mouse-ear cress) PE=2 SV=2	BnaC03g61210D protein {ECO:0000313|EMBL:CDY49678.1} OS=Brassica napus (Rape) PE=4 SV=1	K	Transcription	BnaC03g61210D [Brassica napus]
BjuA010205	[R]	General function prediction only	Molecular Function: GTP binding (GO:0005525);; Cellular Component: mitochondrion (GO:0005739);;	--	[J]	Translation, ribosomal structure and biogenesis	50S ribosome-binding GTPase;; Elongation factor Tu GTP binding domain	--	Uncharacterized protein {ECO:0000313|EnsemblPlants:Bra029180.1-P} OS=Brassica rapa subsp. pekinensis (Chinese cabbage) PE=4 SV=1	R	General function prediction only	BnaA10g05060D [Brassica napus]
BjuB027039	[R]	General function prediction only	Molecular Function: hydroxyacylglutathione hydrolase activity (GO:0004416);; Cellular Component: mitochondrion (GO:0005739);; Biological Process: glutathione biosynthetic process (GO:0006750);; Molecular Function: zinc ion binding (GO:0008270);; Molecular Function: beta-lactamase activity (GO:0008800);; Cellular Component: chloroplast (GO:0009507);; Biological Process: antibiotic catabolic proces…	K01069|0|ath:AT2G43430|GLX2-1; glyoxalase 2-1; K01069 hydroxyacylglutathione hydrolase [EC:3.1.2.6] (A)	[R]	General function prediction only	Metallo-beta-lactamase superfamily	Hydroxyacylglutathione hydrolase 1, mitochondrial (Precursor) GN=T1O24.17 OS=Arabidopsis thaliana (Mouse-ear cress) PE=2 SV=2	Glyoxalase 2-1 {ECO:0000313|EMBL:AEC10267.1} OS=Arabidopsis thaliana (Mouse-ear cress) PE=3 SV=1	E	Amino acid transport and metabolism	glyoxalase 2-1 [Arabidopsis thaliana]
BjuB005770	--	--	Cellular Component: nucleus (GO:0005634);; Biological Process: protein folding (GO:0006457);; Biological Process: response to heat (GO:0009408);; Biological Process: response to water deprivation (GO:0009414);; Biological Process: response to high light intensity (GO:0009644);; Biological Process: response to salt stress (GO:0009651);; Biological Process: abscisic acid-activated signaling pathway…	--	[O]	Posttranslational modification, protein turnover, chaperones	--	EID1-like F-box protein 3 GN=EDL3 OS=Arabidopsis thaliana (Mouse-ear cress) PE=2 SV=1	BnaA05g08660D protein {ECO:0000313|EMBL:CDY31681.1} OS=Brassica napus (Rape) PE=4 SV=1	O	Posttranslational modification, protein turnover, chaperones	BnaA05g08660D [Brassica napus]
BjuB026982	--	--	Biological Process: response to molecule of bacterial origin (GO:0002237);; Molecular Function: ubiquitin-protein transferase activity (GO:0004842);; Molecular Function: protein binding (GO:0005515);; Cellular Component: nucleus (GO:0005634);; Biological Process: response to insect (GO:0009625);; Biological Process: shade avoidance (GO:0009641);; Biological Process: jasmonic acid and ethylene-dep…	K13463|0|brp:103865755|coronatine-insensitive protein 1-like; K13463 coronatine-insensitive protein 1 (A)	[R]	General function prediction only	--	Coronatine-insensitive protein 1 GN=T28M21.10 OS=Arabidopsis thaliana (Mouse-ear cress) PE=1 SV=1	BnaC04g46710D protein {ECO:0000313|EMBL:CDX93225.1} OS=Brassica napus (Rape) PE=4 SV=1	R	General function prediction only	BnaC04g46710D [Brassica napus]
BjuA041807	--	--	Biological Process: RNA methylation (GO:0001510);; Molecular Function: structural constituent of ribosome (GO:0003735);; Cellular Component: nucleolus (GO:0005730);; Cellular Component: Golgi apparatus (GO:0005794);; Cellular Component: plasma membrane (GO:0005886);; Biological Process: rRNA processing (GO:0006364);; Biological Process: translation (GO:0006412);; Cellular Component: plasmodesma (…	K02993|1.6321e-59|brp:103856182|40S ribosomal protein S7-3; K02993 small subunit ribosomal protein S7e (A)	[J]	Translation, ribosomal structure and biogenesis	Ribosomal protein S7e	40S ribosomal protein S7-3 GN=RPS7C OS=Arabidopsis thaliana (Mouse-ear cress) PE=1 SV=2	BnaA01g32880D protein {ECO:0000313|EMBL:CDY34737.1} OS=Brassica napus (Rape) PE=4 SV=1	J	Translation, ribosomal structure and biogenesis	BnaA01g32880D [Brassica napus]
BjuB027094	[RTKL]	--	Molecular Function: protein kinase activity (GO:0004672);; Cellular Component: nucleus (GO:0005634);; Cellular Component: plasma membrane (GO:0005886);; Biological Process: determination of bilateral symmetry (GO:0009855);; Biological Process: organ morphogenesis (GO:0009887);; Biological Process: meristem initiation (GO:0010014);; Biological Process: xylem and phloem pattern formation (GO:001005…	--	[R]	General function prediction only	Protein kinase domain;; Protein tyrosine kinase	Serine/threonine-protein kinase D6PKL2 GN=MCA23.7 OS=Arabidopsis thaliana (Mouse-ear cress) PE=1 SV=1	Uncharacterized protein {ECO:0000313|EnsemblPlants:Bra037631.1-P} OS=Brassica rapa subsp. pekinensis (Chinese cabbage) PE=4 SV=1	T	Signal transduction mechanisms	PREDICTED: protein kinase G11A-like [Brassica rapa]
BjuB027059	[J]	Translation, ribosomal structure and biogenesis	Biological Process: RNA methylation (GO:0001510);; Molecular Function: structural constituent of ribosome (GO:0003735);; Cellular Component: cell wall (GO:0005618);; Cellular Component: nucleolus (GO:0005730);; Cellular Component: vacuolar membrane (GO:0005774);; Cellular Component: Golgi apparatus (GO:0005794);; Cellular Component: plasma membrane (GO:0005886);; Biological Process: translation (…	K02937|7.9298e-157|brp:103866124|60S ribosomal protein L7-3-like; K02937 large subunit ribosomal protein L7e (A)	[J]	Translation, ribosomal structure and biogenesis	Ribosomal L30 N-terminal domain;; Ribosomal protein L30p/L7e	60S ribosomal protein L7-3 GN=RPL7C OS=Arabidopsis thaliana (Mouse-ear cress) PE=2 SV=1	BnaA04g25570D protein {ECO:0000313|EMBL:CDY30456.1} OS=Brassica napus (Rape) PE=3 SV=1	J	Translation, ribosomal structure and biogenesis	BnaA04g25570D [Brassica napus]
BjuA041828	--	--	Cellular Component: endoplasmic reticulum (GO:0005783);; Biological Process: pollen development (GO:0009555);; Molecular Function: auxin:proton symporter activity (GO:0009672);; Biological Process: auxin polar transport (GO:0009926);; Biological Process: auxin homeostasis (GO:0010252);; Biological Process: proton transport (GO:0015992);; Cellular Component: integral component of membrane (GO:0016…	K13947|0|brp:103856202|putative auxin efflux carrier component 8; K13947 auxin efflux carrier family (A)	--	--	Membrane transport protein	Putative auxin efflux carrier component 8 GN=MQK4.28 OS=Arabidopsis thaliana (Mouse-ear cress) PE=3 SV=2	BnaC03g07830D protein {ECO:0000313|EMBL:CDX70699.1} OS=Brassica napus (Rape) PE=4 SV=1	S	Function unknown	PREDICTED: putative auxin efflux carrier component 8 [Brassica rapa]
BjuA041909	[O]	Posttranslational modification, protein turnover, chaperones	Molecular Function: serine-type endopeptidase activity (GO:0004252);; Cellular Component: extracellular region (GO:0005576);; Cellular Component: endoplasmic reticulum (GO:0005783);; Cellular Component: Golgi apparatus (GO:0005794);; Biological Process: protein glycosylation (GO:0006486);; Biological Process: proteolysis (GO:0006508);; Biological Process: lipid metabolic process (GO:0006629);; Bi…	K08653|0|brp:103856389|membrane-bound transcription factor site-1 protease; K08653 membrane-bound transcription factor site-1 protease [EC:3.4.21.112] (A)	[O]	Posttranslational modification, protein turnover, chaperones	Subtilase family	CO(2)-response secreted protease {ECO:0000303|PubMed:25043023} (Precursor) OS=Arabidopsis thaliana (Mouse-ear cress) PE=2 SV=1	BnaC03g09690D protein {ECO:0000313|EMBL:CDX70885.1} OS=Brassica napus (Rape) PE=4 SV=1	O	Posttranslational modification, protein turnover, chaperones	BnaC03g09690D [Brassica napus]
BjuA009139	--	--	--	--	--	--	B3 DNA binding domain	B3 domain-containing protein REM9 GN=F28M20.120 OS=Arabidopsis thaliana (Mouse-ear cress) PE=2 SV=1	Uncharacterized protein {ECO:0000313|EnsemblPlants:Bra037504.1-P} OS=Brassica rapa subsp. pekinensis (Chinese cabbage) PE=4 SV=1	--	--	PREDICTED: B3 domain-containing protein REM9-like [Brassica rapa]
BjuB046828	[LKJ]	--	Molecular Function: nucleic acid binding (GO:0003676);; Molecular Function: ATP binding (GO:0005524);; Cellular Component: cytosol (GO:0005829);; Molecular Function: ATP-dependent helicase activity (GO:0008026);; Biological Process: nucleotide biosynthetic process (GO:0009165);;	K12614|0|brp:103866240|DEAD-box ATP-dependent RNA helicase 6; K12614 ATP-dependent RNA helicase DDX6/DHH1 [EC:3.6.4.13] (A)	[A]	RNA processing and modification	DEAD/DEAH box helicase;; Helicase conserved C-terminal domain	DEAD-box ATP-dependent RNA helicase 6 GN=RH6 OS=Arabidopsis thaliana (Mouse-ear cress) PE=2 SV=2	Uncharacterized protein {ECO:0000313|EnsemblPlants:Bra039312.1-P} OS=Brassica rapa subsp. pekinensis (Chinese cabbage) PE=3 SV=1	A	RNA processing and modification	PREDICTED: DEAD-box ATP-dependent RNA helicase 6 [Brassica rapa]
BjuB042135	--	--	Biological Process: cytokinesis (GO:0000910);; Cellular Component: spindle (GO:0005819);; Molecular Function: microtubule binding (GO:0008017);; Cellular Component: plasmodesma (GO:0009506);; Cellular Component: phragmoplast (GO:0009524);; Cellular Component: preprophase band (GO:0009574);; Biological Process: microtubule polymerization (GO:0046785);; Cellular Component: cortical microtubule (GO:…	K16732|7.89194e-136|brp:103865682|65-kDa microtubule-associated protein 5; K16732 protein regulator of cytokinesis 1 (A)	[DZ]	--	Microtubule associated protein (MAP65/ASE1 family)	65-kDa microtubule-associated protein 5 GN=MAP65-5 OS=Arabidopsis thaliana (Mouse-ear cress) PE=1 SV=2	Uncharacterized protein {ECO:0000313|EnsemblPlants:Bra017106.1-P} OS=Brassica rapa subsp. pekinensis (Chinese cabbage) PE=4 SV=1	Z	Cytoskeleton	PREDICTED: 65-kDa microtubule-associated protein 5 [Brassica rapa]
BjuA009672	--	--	Cellular Component: nucleus (GO:0005634);; Cellular Component: mitochondrial respiratory chain complex I (GO:0005747);; Cellular Component: plasma membrane (GO:0005886);; Molecular Function: NADH dehydrogenase (ubiquinone) activity (GO:0008137);; Cellular Component: integral component of membrane (GO:0016021);; Biological Process: cellular respiration (GO:0045333);;	--	--	--	Domain of unknown function (DUF588)	CASP-like protein 2D1 GN=At5g54980 OS=Arabidopsis thaliana (Mouse-ear cress) PE=2 SV=1	CASP-like protein {ECO:0000256|RuleBase:RU361233} OS=Brassica napus (Rape) PE=3 SV=1	S	Function unknown	PREDICTED: CASP-like protein At5g54980 [Brassica rapa]
BjuA009539	--	--	--	--	--	--	BNR repeat-like domain;; zinc-binding in reverse transcriptase;; Mo-co oxidoreductase dimerisation domain	--	BnaA03g10140D protein {ECO:0000313|EMBL:CDX88635.1} OS=Brassica napus (Rape) PE=4 SV=1	S	Function unknown	BnaA03g10140D [Brassica napus]
BjuA041835	--	--	Molecular Function: DNA binding (GO:0003677);; Cellular Component: nucleus (GO:0005634);; Biological Process: regulation of transcription, DNA-templated (GO:0006355);; Biological Process: protein glycosylation (GO:0006486);; Biological Process: gravitropism (GO:0009630);;	--	--	--	PHD-finger	--	BnaA03g06150D protein {ECO:0000313|EMBL:CDX78703.1} OS=Brassica napus (Rape) PE=4 SV=1	R	General function prediction only	BnaA03g06150D [Brassica napus]
BjuA009962	--	--	Cellular Component: nucleus (GO:0005634);; Cellular Component: chloroplast (GO:0009507);;	--	--	--	Potential DNA-binding domain	--	Uncharacterized protein {ECO:0000313|EnsemblPlants:Bra022857.1-P} OS=Brassica rapa subsp. pekinensis (Chinese cabbage) PE=4 SV=1	S	Function unknown	PREDICTED: INO80 complex subunit D [Brassica rapa]
BjuA009317	[J]	Translation, ribosomal structure and biogenesis	Biological Process: maturation of SSU-rRNA from tricistronic rRNA transcript (SSU-rRNA, 5.8S rRNA, LSU-rRNA) (GO:0000462);; Biological Process: RNA methylation (GO:0001510);; Molecular Function: structural constituent of ribosome (GO:0003735);; Cellular Component: cell wall (GO:0005618);; Cellular Component: nucleolus (GO:0005730);; Cellular Component: Golgi apparatus (GO:0005794);; Cellular Comp…	K02995|3.02488e-117|brp:103856438|40S ribosomal protein S8-1; K02995 small subunit ribosomal protein S8e (A)	[J]	Translation, ribosomal structure and biogenesis	Ribosomal protein S8e	40S ribosomal protein S8-1 GN=RPS8A OS=Arabidopsis thaliana (Mouse-ear cress) PE=2 SV=1	40S ribosomal protein S8 {ECO:0000256|RuleBase:RU000669} OS=Brassica rapa subsp. pekinensis (Chinese cabbage) PE=3 SV=1	J	Translation, ribosomal structure and biogenesis	BnaCnng36150D, partial [Brassica napus]
BjuB027018	--	--	Molecular Function: enzyme inhibitor activity (GO:0004857);; Cellular Component: extracellular region (GO:0005576);; Cellular Component: plant-type cell wall (GO:0009505);; Molecular Function: pectinesterase activity (GO:0030599);; Biological Process: cell wall modification (GO:0042545);; Biological Process: negative regulation of catalytic activity (GO:0043086);; Molecular Function: aspartyl est…	--	--	--	Pectinesterase;; Plant invertase/pectin methylesterase inhibitor	Pectinesterase 16 (Precursor) GN=MFL8.9 OS=Arabidopsis thaliana (Mouse-ear cress) PE=2 SV=1	Pectinesterase {ECO:0000256|RuleBase:RU000589} OS=Brassica napus (Rape) PE=3 SV=1	R	General function prediction only	PREDICTED: probable pectinesterase/pectinesterase inhibitor 16 [Brassica rapa]
BjuA009545	[H]	Coenzyme transport and metabolism	Molecular Function: magnesium ion binding (GO:0000287);; Molecular Function: adenosylmethionine-8-amino-7-oxononanoate transaminase activity (GO:0004015);; Molecular Function: dethiobiotin synthase activity (GO:0004141);; Molecular Function: ATP binding (GO:0005524);; Cellular Component: mitochondrion (GO:0005739);; Biological Process: DNA replication initiation (GO:0006270);; Biological Process:…	K00833|0|brp:103856746|bifunctional dethiobiotin synthetase/7,8-diamino-pelargonic acid aminotransferase, mitochondrial-like; K00833 adenosylmethionine-8-amino-7-oxononanoate aminotransferase [EC:2.6.1.62] (A)	[E]	Amino acid transport and metabolism	Aminotransferase class-III;; AAA domain	7,8-diamino-pelargonic acid aminotransferase (Precursor) GN=At5g57590/At5g57600 OS=Arabidopsis thaliana (Mouse-ear cress) PE=1 SV=1	BnaA03g10210D protein {ECO:0000313|EMBL:CDX88628.1} OS=Brassica napus (Rape) PE=3 SV=1	H	Coenzyme transport and metabolism	BnaA03g10210D [Brassica napus]
BjuA009741	--	--	Biological Process: cell fate specification (GO:0001708);; Molecular Function: DNA binding (GO:0003677);; Molecular Function: chromatin binding (GO:0003682);; Molecular Function: sequence-specific DNA binding transcription factor activity (GO:0003700);; Cellular Component: nucleus (GO:0005634);; Biological Process: regulation of transcription, DNA-templated (GO:0006355);; Biological Process: tric…	K09422|6.80852e-73|brp:103857093|transcription factor TRY; K09422 myb proto-oncogene protein, plant (A)	--	--	Myb-like DNA-binding domain	Transcription factor TRY GN=TRY OS=Arabidopsis thaliana (Mouse-ear cress) PE=1 SV=1	BnaC03g15160D protein {ECO:0000313|EMBL:CDY38733.1} OS=Brassica napus (Rape) PE=4 SV=1	K	Transcription	BnaC03g15160D [Brassica napus]
BjuB026868	--	--	Molecular Function: DNA binding (GO:0003677);; Molecular Function: sequence-specific DNA binding transcription factor activity (GO:0003700);; Cellular Component: nucleus (GO:0005634);; Biological Process: regulation of transcription, DNA-templated (GO:0006355);; Molecular Function: zinc ion binding (GO:0008270);; Biological Process: xylem development (GO:0010089);; Biological Process: cell wall m…	--	--	--	Dof domain, zinc finger;; Ring finger domain;; RING-H2 zinc finger;; Zinc finger, C3HC4 type (RING finger);; Zinc finger, C3HC4 type (RING finger);; Anaphase-promoting complex subunit 11 RING-H2 finger	Dof zinc finger protein DOF2.4 GN=DOF2.4 OS=Arabidopsis thaliana (Mouse-ear cress) PE=2 SV=1	BnaC04g45310D protein {ECO:0000313|EMBL:CDX93365.1} OS=Brassica napus (Rape) PE=4 SV=1	K	Transcription	BnaC04g45310D [Brassica napus]
BjuB042127	[J]	Translation, ribosomal structure and biogenesis	Molecular Function: translation initiation factor activity (GO:0003743);; Cellular Component: nucleus (GO:0005634);; Cellular Component: cytosol (GO:0005829);; Cellular Component: eukaryotic translation initiation factor 2 complex (GO:0005850);; Biological Process: translational initiation (GO:0006413);; Biological Process: nucleotide biosynthetic process (GO:0009165);; Cellular Component: chloro…	K03237|0|brp:103865783|eukaryotic translation initiation factor 2 subunit alpha-like; K03237 translation initiation factor 2 subunit 1 (A)	[J]	Translation, ribosomal structure and biogenesis	Eukaryotic translation initiation factor 2 alpha subunit;; S1 RNA binding domain	Ferritin-4, chloroplastic (Precursor) GN=FER4 OS=Arabidopsis thaliana (Mouse-ear cress) PE=2 SV=1	BnaA04g22420D protein {ECO:0000313|EMBL:CDY07073.1} OS=Brassica napus (Rape) PE=4 SV=1	J	Translation, ribosomal structure and biogenesis	BnaA04g22420D [Brassica napus]
BjuA008837	[Q]	Secondary metabolites biosynthesis, transport and catabolism	Molecular Function: copper ion binding (GO:0005507);; Biological Process: vegetative to reproductive phase transition of meristem (GO:0010228);; Biological Process: lignin catabolic process (GO:0046274);; Biological Process: response to copper ion (GO:0046688);; Cellular Component: apoplast (GO:0048046);; Molecular Function: hydroquinone:oxygen oxidoreductase activity (GO:0052716);; Biological Pr…	--	[Q]	Secondary metabolites biosynthesis, transport and catabolism	Multicopper oxidase;; Multicopper oxidase;; Multicopper oxidase	Laccase-8 (Precursor) GN=LAC8 OS=Arabidopsis thaliana (Mouse-ear cress) PE=2 SV=1	Laccase {ECO:0000256|RuleBase:RU361119} OS=Brassica napus (Rape) PE=3 SV=1	Q	Secondary metabolites biosynthesis, transport and catabolism	PREDICTED: laccase-8-like isoform X2 [Brassica rapa]
BjuB042103	--	--	--	--	--	--	--	--	Uncharacterized protein {ECO:0000313|EMBL:ESQ52779.1} OS=Eutrema salsugineum (Saltwater cress) PE=4 SV=1	--	--	hypothetical protein EUTSA_v10017733mg [Eutrema salsugineum]
BjuA009923	[Q]	Secondary metabolites biosynthesis, transport and catabolism	Biological Process: MAPK cascade (GO:0000165);; Molecular Function: monooxygenase activity (GO:0004497);; Molecular Function: iron ion binding (GO:0005506);; Molecular Function: protein binding (GO:0005515);; Biological Process: protein targeting to membrane (GO:0006612);; Molecular Function: electron carrier activity (GO:0009055);; Biological Process: induced systemic resistance (GO:0009682);; B…	K11868|0|brp:103857338|indoleacetaldoxime dehydratase; K11868 indoleacetaldoxime dehydratase [EC:4.99.1.6] (A)	[Q]	Secondary metabolites biosynthesis, transport and catabolism	Cytochrome P450	Indoleacetaldoxime dehydratase GN=CYP71A13 OS=Arabidopsis thaliana (Mouse-ear cress) PE=1 SV=1	Uncharacterized protein {ECO:0000313|EnsemblPlants:Bra022813.1-P} OS=Brassica rapa subsp. pekinensis (Chinese cabbage) PE=3 SV=1	Q	Secondary metabolites biosynthesis, transport and catabolism	PREDICTED: indoleacetaldoxime dehydratase [Brassica rapa]
BjuA009561	--	--	Cellular Component: integral component of membrane (GO:0016021);;	--	[GE]	--	Triose-phosphate Transporter family	--	Uncharacterized protein {ECO:0000313|EnsemblPlants:Bra006833.1-P} OS=Brassica rapa subsp. pekinensis (Chinese cabbage) PE=4 SV=1	G	Carbohydrate transport and metabolism	PREDICTED: uncharacterized membrane protein At1g06890 [Brassica rapa]
BjuA009187	[O]	Posttranslational modification, protein turnover, chaperones	Molecular Function: zinc ion binding (GO:0008270);;	--	[S]	Function unknown	Ring finger domain;; Zinc finger, C3HC4 type (RING finger);; Zinc finger, C3HC4 type (RING finger);; Zinc finger, C3HC4 type (RING finger);; zinc-RING finger domain;; RING-H2 zinc finger	ERAD-associated E3 ubiquitin-protein ligase HRD1 {ECO:0000305} OS=Oryza sativa subsp. japonica (Rice) PE=2 SV=1	Uncharacterized protein {ECO:0000313|EnsemblPlants:Bra006081.1-P} OS=Brassica rapa subsp. pekinensis (Chinese cabbage) PE=4 SV=1	O	Posttranslational modification, protein turnover, chaperones	PREDICTED: RING finger and transmembrane domain-containing protein 2 [Brassica rapa]
BjuA008840	--	--	Cellular Component: nucleus (GO:0005634);; Biological Process: autophagy (GO:0006914);; Biological Process: response to salt stress (GO:0009651);;	--	--	--	--	--	Uncharacterized protein {ECO:0000313|EnsemblPlants:Bra005701.1-P} OS=Brassica rapa subsp. pekinensis (Chinese cabbage) PE=4 SV=1	S	Function unknown	PREDICTED: uncharacterized protein LOC103855438 [Brassica rapa]
BjuB042019	--	--	Cellular Component: nucleus (GO:0005634);;	--	[R]	General function prediction only	Kelch motif;; Galactose oxidase, central domain;; Kelch motif;; Kelch motif;; Galactose oxidase, central domain	F-box/kelch-repeat protein At4g39753 GN=At4g39753 OS=Arabidopsis thaliana (Mouse-ear cress) PE=2 SV=1	BnaC03g76280D protein {ECO:0000313|EMBL:CDY58187.1} OS=Brassica napus (Rape) PE=4 SV=1	R	General function prediction only	BnaC03g76280D [Brassica napus]
BjuA010173	[R]	General function prediction only	Molecular Function: nucleotide binding (GO:0000166);; Biological Process: mRNA splicing, via spliceosome (GO:0000398);; Molecular Function: RNA binding (GO:0003723);; Cellular Component: spliceosomal complex (GO:0005681);; Biological Process: positive regulation of cell proliferation (GO:0008284);; Cellular Component: nuclear speck (GO:0016607);;	K12893|7.13076e-164|brp:103857154|serine/arginine-rich splicing factor RS41; K12893 splicing factor, arginine/serine-rich 4/5/6 (A)	[A]	RNA processing and modification	RNA recognition motif. (a.k.a. RRM, RBD, or RNP domain);; RNA recognition motif (a.k.a. RRM, RBD, or RNP domain);; RNA recognition motif. (a.k.a. RRM, RBD, or RNP domain)	Serine/arginine-rich splicing factor RS41 GN=MSG15.12 OS=Arabidopsis thaliana (Mouse-ear cress) PE=1 SV=2	BnaA03g12870D protein {ECO:0000313|EMBL:CDY38892.1} OS=Brassica napus (Rape) PE=4 SV=1	A	RNA processing and modification	BnaA03g12870D [Brassica napus]
BjuA008983	[P]	Inorganic ion transport and metabolism	Molecular Function: magnesium ion binding (GO:0000287);; Molecular Function: phospholipid-translocating ATPase activity (GO:0004012);; Molecular Function: protein binding (GO:0005515);; Molecular Function: ATP binding (GO:0005524);; Cellular Component: plasma membrane (GO:0005886);; Biological Process: protein targeting to membrane (GO:0006612);; Biological Process: cation transport (GO:0006812);…	K14802|0|brp:103855595|phospholipid-transporting ATPase 1-like; K14802 phospholipid-transporting ATPase [EC:3.6.3.1] (A)	[R]	General function prediction only	E1-E2 ATPase;; haloacid dehalogenase-like hydrolase;; haloacid dehalogenase-like hydrolase;; Putative hydrolase of sodium-potassium ATPase alpha subunit;; haloacid dehalogenase-like hydrolase	Phospholipid-transporting ATPase 1 GN=ALA1 OS=Arabidopsis thaliana (Mouse-ear cress) PE=2 SV=1	Uncharacterized protein {ECO:0000313|EnsemblPlants:Bra005828.1-P} OS=Brassica rapa subsp. pekinensis (Chinese cabbage) PE=4 SV=1	P	Inorganic ion transport and metabolism	PREDICTED: phospholipid-transporting ATPase 1-like [Brassica rapa]
BjuA041801	--	--	--	--	[L]	Replication, recombination and repair	--	UPF0725 protein At2g20625 GN=At2g20625 OS=Arabidopsis thaliana (Mouse-ear cress) PE=3 SV=1	Uncharacterized protein {ECO:0000313|EMBL:EOA31629.1} OS=Capsella rubella PE=4 SV=1	--	--	hypothetical protein CARUB_v10014828mg [Capsella rubella]
BjuA010174	--	--	Molecular Function: DNA binding (GO:0003677);; Molecular Function: sequence-specific DNA binding transcription factor activity (GO:0003700);; Cellular Component: nucleus (GO:0005634);; Biological Process: positive regulation of transcription, DNA-templated (GO:0045893);; Biological Process: defense response to fungus (GO:0050832);;	--	--	--	AP2 domain	Ethylene-responsive transcription factor ERF025 GN=ERF025 OS=Arabidopsis thaliana (Mouse-ear cress) PE=2 SV=1	Uncharacterized protein {ECO:0000313|EnsemblPlants:Bra029147.1-P} OS=Brassica rapa subsp. pekinensis (Chinese cabbage) PE=4 SV=1	K	Transcription	PREDICTED: ethylene-responsive transcription factor ERF025-like [Brassica rapa]
BjuA008826	--	--	Molecular Function: chromatin binding (GO:0003682);; Molecular Function: sequence-specific DNA binding transcription factor activity (GO:0003700);; Cellular Component: nucleus (GO:0005634);; Biological Process: regulation of transcription, DNA-templated (GO:0006355);; Biological Process: toxin catabolic process (GO:0009407);; Biological Process: response to cyclopentenone (GO:0010583);; Molecular…	--	[K]	Transcription	Myb/SANT-like DNA-binding domain	Trihelix transcription factor GT-3a GN=T10O8.90 OS=Arabidopsis thaliana (Mouse-ear cress) PE=1 SV=1	BnaA03g00390D protein {ECO:0000313|EMBL:CDY11203.1} OS=Brassica napus (Rape) PE=4 SV=1	K	Transcription	BnaA03g00390D [Brassica napus]
BjuA010019	--	--	Cellular Component: nucleus (GO:0005634);; Cellular Component: cytoplasm (GO:0005737);; Biological Process: DNA methylation (GO:0006306);; Biological Process: sister chromatid cohesion (GO:0007062);; Biological Process: synapsis (GO:0007129);; Biological Process: reciprocal meiotic recombination (GO:0007131);; Biological Process: response to gamma radiation (GO:0010332);; Biological Process: prod…	K11593|0|brp:103857461|protein argonaute 6; K11593 eukaryotic translation initiation factor 2C (A)	[J]	Translation, ribosomal structure and biogenesis	PAZ domain;; Domain of unknown function (DUF1785)	Protein argonaute 6 GN=AGO6 OS=Arabidopsis thaliana (Mouse-ear cress) PE=2 SV=2	Uncharacterized protein {ECO:0000313|EnsemblPlants:Bra022918.1-P} OS=Brassica rapa subsp. pekinensis (Chinese cabbage) PE=4 SV=1	J	Translation, ribosomal structure and biogenesis	PREDICTED: protein argonaute 6 [Brassica rapa]
BjuA009602	[R]	General function prediction only	Cellular Component: cytosol (GO:0005829);; Cellular Component: plasma membrane (GO:0005886);; Cellular Component: plasmodesma (GO:0009506);; Cellular Component: chloroplast (GO:0009507);; Biological Process: response to bacterium (GO:0009617);; Biological Process: indoleacetic acid biosynthetic process (GO:0009684);; Biological Process: response to cadmium ion (GO:0046686);; Cellular Component: a…	K13035|0|brp:103856931|BrNIT3; nitrilase 2; K13035 beta-cyano-L-alanine hydratase/nitrilase [EC:3.5.5.4 4.2.1.65] (A)	[E]	Amino acid transport and metabolism	Carbon-nitrogen hydrolase	Nitrilase 2 GN=NIT2 OS=Arabidopsis thaliana (Mouse-ear cress) PE=1 SV=1	BnaA03g10890D protein {ECO:0000313|EMBL:CDY36797.1} OS=Brassica napus (Rape) PE=4 SV=1	E	Amino acid transport and metabolism	BnaA03g10890D [Brassica napus]
BjuB011847	[C]	Energy production and conversion	Molecular Function: citrate (Si)-synthase activity (GO:0004108);; Cellular Component: peroxisome (GO:0005777);; Biological Process: tricarboxylic acid cycle (GO:0006099);; Biological Process: fatty acid beta-oxidation (GO:0006635);; Biological Process: toxin catabolic process (GO:0009407);; Cellular Component: plasmodesma (GO:0009506);; Biological Process: methylglyoxal catabolic process to D-lac…	K01647|0|brp:103841749|citrate synthase 2, peroxisomal-like; K01647 citrate synthase [EC:2.3.3.1] (A)	[C]	Energy production and conversion	Citrate synthase	Citrate synthase 2, peroxisomal (Precursor) GN=CSY2 OS=Arabidopsis thaliana (Mouse-ear cress) PE=2 SV=1	Citrate synthase {ECO:0000256|PIRNR:PIRNR001369} OS=Brassica napus (Rape) PE=3 SV=1	C	Energy production and conversion	PREDICTED: citrate synthase 2, peroxisomal-like [Brassica rapa]
BjuB026725	[O]	Posttranslational modification, protein turnover, chaperones	Cellular Component: ubiquitin ligase complex (GO:0000151);; Biological Process: MAPK cascade (GO:0000165);; Biological Process: respiratory burst involved in defense response (GO:0002679);; Molecular Function: ubiquitin-protein transferase activity (GO:0004842);; Cellular Component: cytosol (GO:0005829);; Biological Process: protein targeting to membrane (GO:0006612);; Biological Process: membran…	--	--	--	U-box domain;; Zinc-finger of the MIZ type in Nse subunit	E3 ubiquitin-protein ligase PUB23 GN=PUB23 OS=Arabidopsis thaliana (Mouse-ear cress) PE=1 SV=1	BnaA04g20950D protein {ECO:0000313|EMBL:CDY40422.1} OS=Brassica napus (Rape) PE=4 SV=1	O	Posttranslational modification, protein turnover, chaperones	PREDICTED: E3 ubiquitin-protein ligase PUB23-like [Brassica rapa]
BjuA009986	--	--	Molecular Function: G-protein coupled GABA receptor activity (GO:0004965);; Molecular Function: ionotropic glutamate receptor activity (GO:0004970);; Molecular Function: intracellular ligand-gated ion channel activity (GO:0005217);; Molecular Function: extracellular-glutamate-gated ion channel activity (GO:0005234);; Molecular Function: calcium channel activity (GO:0005262);; Molecular Function: …	K05387|0|brp:103857425|glutamate receptor 3.5-like; K05387 glutamate receptor, ionotropic, plant (A)	[PET]	--	Receptor family ligand binding region;; Ligand-gated ion channel;; Periplasmic binding protein;; Bacterial extracellular solute-binding proteins, family 3	Glutamate receptor 3.5 (Precursor) GN=T32F6.9 OS=Arabidopsis thaliana (Mouse-ear cress) PE=2 SV=2	Uncharacterized protein {ECO:0000313|EnsemblPlants:Bra022887.1-P} OS=Brassica rapa subsp. pekinensis (Chinese cabbage) PE=4 SV=1	P	Inorganic ion transport and metabolism	PREDICTED: glutamate receptor 3.5-like isoform X1 [Brassica rapa]
BjuA009388	--	--	Molecular Function: ferric-chelate reductase activity (GO:0000293);; Molecular Function: iron ion binding (GO:0005506);; Cellular Component: nucleus (GO:0005634);; Cellular Component: mitochondrial respiratory chain complex I (GO:0005747);; Cellular Component: plasma membrane (GO:0005886);; Biological Process: glycolytic process (GO:0006096);; Biological Process: ubiquitin-dependent protein catab…	--	[PQ]	--	Ferric reductase NAD binding domain;; FAD-binding domain;; Ferric reductase like transmembrane component;; Oxidoreductase NAD-binding domain	Ferric reduction oxidase 2 GN=F22L4.12 OS=Arabidopsis thaliana (Mouse-ear cress) PE=1 SV=2	Uncharacterized protein {ECO:0000313|EnsemblPlants:Bra032640.1-P} OS=Brassica rapa subsp. pekinensis (Chinese cabbage) PE=4 SV=1	Q	Secondary metabolites biosynthesis, transport and catabolism	PREDICTED: ferric reduction oxidase 2 [Brassica rapa]
BjuA009734	--	--	Molecular Function: DNA binding (GO:0003677);; Molecular Function: sequence-specific DNA binding transcription factor activity (GO:0003700);; Molecular Function: protein binding (GO:0005515);; Cellular Component: nucleus (GO:0005634);; Biological Process: regulation of transcription, DNA-templated (GO:0006355);; Biological Process: nucleotide biosynthetic process (GO:0009165);; Biological Process…	--	--	--	AP2 domain	Ethylene-responsive transcription factor CRF3 GN=K19E1.9 OS=Arabidopsis thaliana (Mouse-ear cress) PE=1 SV=1	BnaA03g12320D protein {ECO:0000313|EMBL:CDY47066.1} OS=Brassica napus (Rape) PE=4 SV=1	K	Transcription	BnaA03g12320D [Brassica napus]
BjuB026886	--	--	--	--	--	--	--	--	BnaC04g46080D protein {ECO:0000313|EMBL:CDX93288.1} OS=Brassica napus (Rape) PE=4 SV=1	R	General function prediction only	BnaC04g46080D [Brassica napus]
BjuB001744	--	--	Molecular Function: calmodulin binding (GO:0005516);; Cellular Component: nucleus (GO:0005634);; Biological Process: brassinosteroid biosynthetic process (GO:0016132);;	--	[T]	Signal transduction mechanisms	TPR repeat;; Tetratricopeptide repeat;; Tetratricopeptide repeat	Probable UDP-N-acetylglucosamine--peptide N-acetylglucosaminyltransferase SPINDLY GN=SPY OS=Arabidopsis thaliana (Mouse-ear cress) PE=1 SV=1	BnaA05g34390D protein {ECO:0000313|EMBL:CDY55501.1} OS=Brassica napus (Rape) PE=4 SV=1	T	Signal transduction mechanisms	PREDICTED: uncharacterized protein LOC103866688 [Brassica rapa]
BjuA010005	[S]	Function unknown	Cellular Component: plasma membrane (GO:0005886);; Biological Process: defense response (GO:0006952);; Biological Process: signal transduction (GO:0007165);; Molecular Function: kinase activity (GO:0016301);; Biological Process: phosphorylation (GO:0016310);;	--	[R]	General function prediction only	Leucine Rich repeats (2 copies);; Leucine Rich Repeat;; Leucine rich repeat;; Leucine Rich repeat;; Leucine rich repeat;; Leucine Rich repeats (2 copies);; Leucine rich repeat;; Leucine Rich Repeat;; Leucine rich repeat;; Leucine Rich repeat	Receptor-like protein 12 (Precursor) GN=RLP12 OS=Arabidopsis thaliana (Mouse-ear cress) PE=2 SV=2	BnaA03g56320D protein {ECO:0000313|EMBL:CDY68734.1} (Fragment) OS=Brassica napus (Rape) PE=4 SV=1	R	General function prediction only	BnaA03g56320D, partial [Brassica napus]
BjuA009535	[I]	Lipid transport and metabolism	Biological Process: very long-chain fatty acid metabolic process (GO:0000038);; Molecular Function: nucleotide binding (GO:0000166);; Molecular Function: iron ion binding (GO:0005506);; Cellular Component: plasma membrane (GO:0005886);; Biological Process: fatty acid biosynthetic process (GO:0006633);; Biological Process: cuticle hydrocarbon biosynthetic process (GO:0006723);; Biological Process:…	--	--	--	WAX2 C-terminal domain;; Fatty acid hydroxylase superfamily	Protein ECERIFERUM 3 GN=MTI20.3 OS=Arabidopsis thaliana (Mouse-ear cress) PE=1 SV=1	BnaC03g12730D protein {ECO:0000313|EMBL:CDY11847.1} OS=Brassica napus (Rape) PE=4 SV=1	I	Lipid transport and metabolism	BnaC03g12730D [Brassica napus]
BjuB042134	[S]	Function unknown	Cellular Component: cytosol (GO:0005829);; Biological Process: response to salt stress (GO:0009651);;	--	[S]	Function unknown	AMMECR1	Uncharacterized protein At2g38710 GN=At2g38710 OS=Arabidopsis thaliana (Mouse-ear cress) PE=2 SV=1	Uncharacterized protein {ECO:0000313|EnsemblPlants:Bra017107.1-P} OS=Brassica rapa subsp. pekinensis (Chinese cabbage) PE=4 SV=1	S	Function unknown	PREDICTED: uncharacterized protein At2g38710-like [Brassica rapa]
BjuA041741	--	--	--	--	--	--	--	--	BnaC03g06470D protein {ECO:0000313|EMBL:CDX70563.1} OS=Brassica napus (Rape) PE=4 SV=1	--	--	BnaC03g06470D [Brassica napus]
BjuB041991	[R]	General function prediction only	Molecular Function: nucleotide binding (GO:0000166);; Cellular Component: cytoplasm (GO:0005737);; Biological Process: amino acid transport (GO:0006865);; Molecular Function: zinc ion binding (GO:0008270);; Biological Process: toxin catabolic process (GO:0009407);; Biological Process: response to bacterium (GO:0009617);; Biological Process: plant-type hypersensitive response (GO:0009626);; Biolog…	K00083|1.91335e-43|brp:103835067|cinnamyl alcohol dehydrogenase 8; K00083 cinnamyl-alcohol dehydrogenase [EC:1.1.1.195] (A)	[Q]	Secondary metabolites biosynthesis, transport and catabolism	Zinc-binding dehydrogenase	Cinnamyl alcohol dehydrogenase 8 GN=At4g37990 OS=Arabidopsis thaliana (Mouse-ear cress) PE=1 SV=1	BnaC03g61130D protein {ECO:0000313|EMBL:CDY52520.1} OS=Brassica napus (Rape) PE=4 SV=1	Q	Secondary metabolites biosynthesis, transport and catabolism	BnaC03g61130D [Brassica napus]
BjuA009937	--	--	--	--	--	--	--	--	Uncharacterized protein {ECO:0000313|EnsemblPlants:Bra022828.1-P} OS=Brassica rapa subsp. pekinensis (Chinese cabbage) PE=4 SV=1	S	Function unknown	PREDICTED: uncharacterized protein LOC103857362 [Brassica rapa]
BjuA009938	--	--	Cellular Component: chloroplast (GO:0009507);; Biological Process: response to abscisic acid (GO:0009737);; Biological Process: embryo development ending in seed dormancy (GO:0009793);; Biological Process: chloroplast mRNA processing (GO:0010239);; Biological Process: iron-sulfur cluster assembly (GO:0016226);; Molecular Function: rRNA binding (GO:0019843);; Biological Process: transcription from…	--	--	--	Rho termination factor, N-terminal domain	Rho-N domain-containing protein 1, chloroplastic (Precursor) GN=RHON1 OS=Arabidopsis thaliana (Mouse-ear cress) PE=1 SV=1	Uncharacterized protein {ECO:0000313|EnsemblPlants:Bra022830.1-P} OS=Brassica rapa subsp. pekinensis (Chinese cabbage) PE=4 SV=1	S	Function unknown	PREDICTED: rho-N domain-containing protein 1, chloroplastic-like [Brassica rapa]
BjuA008996	--	--	Biological Process: nucleotide biosynthetic process (GO:0009165);;	--	--	--	--	--	Uncharacterized protein {ECO:0000313|EnsemblPlants:Bra005846.1-P} OS=Brassica rapa subsp. pekinensis (Chinese cabbage) PE=4 SV=1	S	Function unknown	PREDICTED: centromere-associated protein E-like [Brassica rapa]
BjuA009413	--	--	Biological Process: transition metal ion transport (GO:0000041);; Cellular Component: cytoplasm (GO:0005737);;	--	--	--	Root cap	--	BnaA03g08870D protein {ECO:0000313|EMBL:CDX88762.1} OS=Brassica napus (Rape) PE=4 SV=1	S	Function unknown	BnaA03g08870D [Brassica napus]
BjuA009720	[CI]	--	Cellular Component: vacuolar membrane (GO:0005774);; Cellular Component: endoplasmic reticulum (GO:0005783);; Cellular Component: cytosol (GO:0005829);; Cellular Component: plasma membrane (GO:0005886);; Cellular Component: chloroplast thylakoid membrane (GO:0009535);; Biological Process: sterol biosynthetic process (GO:0016126);; Biological Process: pentacyclic triterpenoid biosynthetic process …	--	[C]	Energy production and conversion	Cytochrome b5-like Heme/Steroid binding domain	Cytochrome b5 GN=CYB5 OS=Brassica oleracea var. botrytis (Cauliflower) PE=1 SV=1	BnaA03g12180D protein {ECO:0000313|EMBL:CDY47080.1} OS=Brassica napus (Rape) PE=3 SV=1	I	Lipid transport and metabolism	BnaA03g12180D [Brassica napus]
BjuA041755	--	--	Molecular Function: nucleotide binding (GO:0000166);; Molecular Function: pyrroline-5-carboxylate reductase activity (GO:0004735);; Cellular Component: cell wall (GO:0005618);; Cellular Component: cytoplasm (GO:0005737);; Biological Process: threonine catabolic process (GO:0006567);; Biological Process: response to heat (GO:0009408);; Biological Process: response to salt stress (GO:0009651);; Bio…	K00286|5.59766e-177|brp:103856099|pyrroline-5-carboxylate reductase-like; K00286 pyrroline-5-carboxylate reductase [EC:1.5.1.2] (A)	[E]	Amino acid transport and metabolism	Pyrroline-5-carboxylate reductase dimerisation;; NADP oxidoreductase coenzyme F420-dependent;; Alg9-like mannosyltransferase family;; NAD binding domain of 6-phosphogluconate dehydrogenase;; NAD-dependent glycerol-3-phosphate dehydrogenase N-terminus;; Oxidoreductase family, NAD-binding Rossmann fold	Pyrroline-5-carboxylate reductase GN=T9L3_100 OS=Arabidopsis thaliana (Mouse-ear cress) PE=2 SV=1	Pyrroline-5-carboxylate reductase {ECO:0000256|RuleBase:RU003903} OS=Brassica rapa subsp. pekinensis (Chinese cabbage) PE=3 SV=1	E	Amino acid transport and metabolism	PREDICTED: pyrroline-5-carboxylate reductase-like [Brassica rapa]
BjuA009497	--	--	--	--	--	--	--	F-box protein At2g05970 GN=At2g05970 OS=Arabidopsis thaliana (Mouse-ear cress) PE=2 SV=1	Uncharacterized protein {ECO:0000313|EnsemblPlants:Bra006759.1-P} OS=Brassica rapa subsp. pekinensis (Chinese cabbage) PE=4 SV=1	R	General function prediction only	PREDICTED: F-box protein At2g05970-like isoform X1 [Brassica rapa]
BjuA009988	[KAD]	--	Molecular Function: DNA binding (GO:0003677);; Molecular Function: chromatin binding (GO:0003682);; Molecular Function: sequence-specific DNA binding transcription factor activity (GO:0003700);; Cellular Component: nucleus (GO:0005634);; Biological Process: pollen development (GO:0009555);; Biological Process: gibberellin biosynthetic process (GO:0009686);; Biological Process: gibberellic acid me…	K09422|0|brp:103857427|myb-related protein 306-like; K09422 myb proto-oncogene protein, plant (A)	[K]	Transcription	Myb-like DNA-binding domain;; Myb-like DNA-binding domain	Transcription factor GAMYB GN=GAM1 OS=Oryza sativa subsp. indica (Rice) PE=2 SV=1	BnaAnng27960D protein {ECO:0000313|EMBL:CDY68663.1} OS=Brassica napus (Rape) PE=4 SV=1	K	Transcription	BnaAnng27960D [Brassica napus]
BjuA008820	--	--	Molecular Function: catalytic activity (GO:0003824);; Cellular Component: extracellular region (GO:0005576);; Biological Process: metabolic process (GO:0008152);;	K08059|2.04755e-155|brp:103855411|GILT-like protein F37H8.5; K08059 interferon, gamma-inducible protein 30 (A)	[O]	Posttranslational modification, protein turnover, chaperones	Gamma interferon inducible lysosomal thiol reductase (GILT)	--	BnaA03g00290D protein {ECO:0000313|EMBL:CDY11193.1} OS=Brassica napus (Rape) PE=4 SV=1	O	Posttranslational modification, protein turnover, chaperones	PREDICTED: GILT-like protein F37H8.5 [Brassica rapa]
BjuA008813	--	--	Biological Process: inflammatory response (GO:0006954);; Cellular Component: chloroplast (GO:0009507);; Biological Process: response to other organism (GO:0051707);;	--	[V]	Defense mechanisms	Macrophage migration inhibitory factor (MIF)	--	BnaC03g00110D protein {ECO:0000313|EMBL:CDX80757.1} OS=Brassica napus (Rape) PE=4 SV=1	V	Defense mechanisms	PREDICTED: macrophage migration inhibitory factor homolog isoform X2 [Brassica rapa]
BjuA009094	--	--	Molecular Function: DNA binding (GO:0003677);; Molecular Function: sequence-specific DNA binding transcription factor activity (GO:0003700);; Biological Process: regulation of transcription, DNA-templated (GO:0006355);; Biological Process: brassinosteroid mediated signaling pathway (GO:0009742);; Biological Process: determination of bilateral symmetry (GO:0009855);; Biological Process: polarity s…	--	--	--	Helix-loop-helix DNA-binding domain	Transcription factor BIM1 GN=T22D6.70 OS=Arabidopsis thaliana (Mouse-ear cress) PE=1 SV=2	Uncharacterized protein {ECO:0000313|EnsemblPlants:Bra005969.1-P} OS=Brassica rapa subsp. pekinensis (Chinese cabbage) PE=4 SV=1	K	Transcription	PREDICTED: transcription factor BIM1-like isoform X1 [Brassica rapa]
BjuA041893	[J]	Translation, ribosomal structure and biogenesis	Biological Process: RNA methylation (GO:0001510);; Biological Process: pseudouridine synthesis (GO:0001522);; Molecular Function: RNA binding (GO:0003723);; Cellular Component: cytosol (GO:0005829);; Biological Process: rRNA processing (GO:0006364);; Cellular Component: chloroplast thylakoid membrane (GO:0009535);; Biological Process: regulation of flower development (GO:0009909);; Cellular Compo…	K11128|1.34909e-70|brp:103856285|putative H/ACA ribonucleoprotein complex subunit 1-like protein 1; K11128 H/ACA ribonucleoprotein complex subunit 1 (A)	[J]	Translation, ribosomal structure and biogenesis	Gar1/Naf1 RNA binding region	Putative H/ACA ribonucleoprotein complex subunit 1-like protein 1 GN=At3g03920 OS=Arabidopsis thaliana (Mouse-ear cress) PE=2 SV=1	BnaA03g06930D protein {ECO:0000313|EMBL:CDY51245.1} OS=Brassica napus (Rape) PE=4 SV=1	J	Translation, ribosomal structure and biogenesis	PREDICTED: putative H/ACA ribonucleoprotein complex subunit 1-like protein 1 [Brassica rapa]
BjuA009464	--	--	Cellular Component: cell wall (GO:0005618);; Biological Process: lipid transport (GO:0006869);; Molecular Function: lipid binding (GO:0008289);; Biological Process: response to cold (GO:0009409);; Biological Process: response to water deprivation (GO:0009414);; Biological Process: response to abscisic acid (GO:0009737);; Biological Process: hyperosmotic salinity response (GO:0042538);; Cellular C…	--	--	--	Protease inhibitor/seed storage/LTP family;; Probable lipid transfer	Non-specific lipid-transfer protein 3 (Precursor) GN=LTP3 OS=Arabidopsis thaliana (Mouse-ear cress) PE=3 SV=1	Non-specific lipid-transfer protein {ECO:0000256|RuleBase:RU000628} OS=Brassica napus (Rape) PE=3 SV=1	R	General function prediction only	PREDICTED: non-specific lipid-transfer protein 3 [Brassica rapa]
BjuA009318	--	--	Cellular Component: nucleus (GO:0005634);; Biological Process: response to stress (GO:0006950);;	--	--	--	Universal stress protein family	Serine/threonine-protein kinase GN=PUB51 OS=Arabidopsis thaliana (Mouse-ear cress) PE=2 SV=2	Uncharacterized protein {ECO:0000313|EnsemblPlants:Bra006554.1-P} OS=Brassica rapa subsp. pekinensis (Chinese cabbage) PE=4 SV=1	S	Function unknown	PREDICTED: U-box domain-containing protein 51-like [Brassica rapa]
BjuA009820	--	--	Cellular Component: cytoplasm (GO:0005737);;	--	[S]	Function unknown	Armadillo/beta-catenin-like repeat	--	Uncharacterized protein {ECO:0000313|EnsemblPlants:Bra022754.1-P} OS=Brassica rapa subsp. pekinensis (Chinese cabbage) PE=4 SV=1	S	Function unknown	PREDICTED: uncharacterized protein LOC103857262 [Brassica rapa]
BjuA009847	--	--	--	--	[R]	General function prediction only	Reverse transcriptase-like	Putative protein phosphatase 2C-like protein 45 GN=At3g27140 OS=Arabidopsis thaliana (Mouse-ear cress) PE=5 SV=1	F5A9.24 {ECO:0000313|EMBL:AAG03119.1} OS=Arabidopsis thaliana (Mouse-ear cress) PE=4 SV=1	R	General function prediction only	PREDICTED: putative ribonuclease H protein At1g65750 [Brassica rapa]
BjuA041731	[B]	Chromatin structure and dynamics	Biological Process: nuclear-transcribed mRNA catabolic process (GO:0000956);; Cellular Component: nucleus (GO:0005634);; Biological Process: DNA repair (GO:0006281);; Biological Process: positive regulation of cell proliferation (GO:0008284);; Biological Process: response to UV-B (GO:0010224);; Biological Process: root development (GO:0048364);;	K11650|0|brp:103856064|SWI/SNF complex component SNF12 homolog; K11650 SWI/SNF-related matrix-associated actin-dependent regulator of chromatin subfamily D (A)	[BK]	--	SWIB/MDM2 domain	SWI/SNF complex component SNF12 homolog GN=At5g14170 OS=Arabidopsis thaliana (Mouse-ear cress) PE=1 SV=1	Uncharacterized protein {ECO:0000313|EnsemblPlants:Bra006242.1-P} OS=Brassica rapa subsp. pekinensis (Chinese cabbage) PE=4 SV=1	K	Transcription	PREDICTED: SWI/SNF complex component SNF12 homolog [Brassica rapa]
BjuB026717	--	--	--	K11839|0|brp:103865977|ubiquitin carboxyl-terminal hydrolase 10-like; K11839 ubiquitin carboxyl-terminal hydrolase 8 [EC:3.4.19.12] (A)	[O]	Posttranslational modification, protein turnover, chaperones	Ubiquitin carboxyl-terminal hydrolase;; Ubiquitin carboxyl-terminal hydrolase;; DUSP domain	Ubiquitin carboxyl-terminal hydrolase 10 GN=UBP10 OS=Arabidopsis thaliana (Mouse-ear cress) PE=2 SV=2	BnaC04g44800D protein {ECO:0000313|EMBL:CDY32086.1} OS=Brassica napus (Rape) PE=4 SV=1	O	Posttranslational modification, protein turnover, chaperones	BnaC04g44800D [Brassica napus]
BjuA009579	--	--	--	--	[R]	General function prediction only	Domain of unknown function (DUF4219)	--	Uncharacterized protein {ECO:0000313|EMBL:ESQ42733.1} (Fragment) OS=Eutrema salsugineum (Saltwater cress) PE=4 SV=1	R	General function prediction only	hypothetical protein EUTSA_v10015660mg, partial [Eutrema salsugineum]
BjuB001414	--	--	Molecular Function: DNA binding (GO:0003677);; Molecular Function: sequence-specific DNA binding transcription factor activity (GO:0003700);; Cellular Component: nucleus (GO:0005634);; Biological Process: regulation of transcription, DNA-templated (GO:0006355);;	--	--	--	Helix-loop-helix DNA-binding domain	Transcription factor bHLH25 GN=T28I19.130 OS=Arabidopsis thaliana (Mouse-ear cress) PE=2 SV=2	BnaC03g61210D protein {ECO:0000313|EMBL:CDY49678.1} OS=Brassica napus (Rape) PE=4 SV=1	K	Transcription	BnaC03g61210D [Brassica napus]
BjuB026875	--	--	Molecular Function: nucleic acid binding (GO:0003676);; Molecular Function: sequence-specific DNA binding transcription factor activity (GO:0003700);; Cellular Component: nucleus (GO:0005634);; Biological Process: regulation of transcription, DNA-templated (GO:0006355);; Molecular Function: zinc ion binding (GO:0008270);;	--	--	--	C2H2-type zinc finger	Probable transcriptional regulator RABBIT EARS GN=RBE OS=Arabidopsis thaliana (Mouse-ear cress) PE=2 SV=2	BnaA04g29160D protein {ECO:0000313|EMBL:CDY55895.1} OS=Brassica napus (Rape) PE=4 SV=1	R	General function prediction only	PREDICTED: uncharacterized protein LOC103865627 [Brassica rapa]
BjuB027088	--	--	--	--	--	--	Plant transposase (Ptta/En/Spm family)	--	BnaA02g09730D protein {ECO:0000313|EMBL:CDY28781.1} OS=Brassica napus (Rape) PE=4 SV=1	--	--	PREDICTED: uncharacterized protein LOC103827901 [Brassica rapa]
BjuB042162	--	--	Cellular Component: Golgi membrane (GO:0000139);; Molecular Function: SNAP receptor activity (GO:0005484);; Cellular Component: endoplasmic reticulum membrane (GO:0005789);; Cellular Component: Golgi stack (GO:0005795);; Cellular Component: cis-Golgi network (GO:0005801);; Biological Process: intra-Golgi vesicle-mediated transport (GO:0006891);; Biological Process: membrane fusion (GO:0006944);; …	K08496|1.68647e-57|brp:103867243|membrin-12; K08496 golgi SNAP receptor complex member 2 (A)	[U]	Intracellular trafficking, secretion, and vesicular transport	Snare region anchored in the vesicle membrane C-terminus	Membrin-12 GN=MEMB12 OS=Arabidopsis thaliana (Mouse-ear cress) PE=2 SV=1	Membrin {ECO:0000256|PIRNR:PIRNR028865} OS=Brassica napus (Rape) PE=3 SV=1	U	Intracellular trafficking, secretion, and vesicular transport	BnaC04g08330D [Brassica napus]
BjuA009092	--	--	Molecular Function: sequence-specific DNA binding transcription factor activity (GO:0003700);; Cellular Component: nucleus (GO:0005634);; Biological Process: regulation of transcription, DNA-templated (GO:0006355);; Biological Process: leaf morphogenesis (GO:0009965);; Biological Process: cell differentiation (GO:0030154);; Biological Process: positive regulation of development, heterochronic (GO…	--	--	--	TCP family transcription factor	Transcription factor TCP17 GN=TCP17 OS=Arabidopsis thaliana (Mouse-ear cress) PE=2 SV=1	BnaA03g02330D protein {ECO:0000313|EMBL:CDX78321.1} OS=Brassica napus (Rape) PE=4 SV=1	K	Transcription	BnaA03g02330D [Brassica napus]
BjuA009503	--	--	Cellular Component: nucleus (GO:0005634);; Biological Process: chromatin remodeling (GO:0006338);; Biological Process: regulation of flower development (GO:0009909);; Biological Process: defense response to bacterium (GO:0042742);; Molecular Function: identical protein binding (GO:0042802);; Biological Process: regulation of developmental growth (GO:0048638);;	K11663|3.72819e-107|brp:103845271|SWR1 complex subunit 6; K11663 zinc finger HIT domain-containing protein 1 (A)	[R]	General function prediction only	HIT zinc finger	SWR1 complex subunit 6 OS=Arabidopsis thaliana (Mouse-ear cress) PE=1 SV=1	BnaAnng35630D protein {ECO:0000313|EMBL:CDY70943.1} OS=Brassica napus (Rape) PE=4 SV=1	R	General function prediction only	BnaAnng35630D [Brassica napus]
BjuB046826	--	--	Molecular Function: DNA binding (GO:0003677);; Cellular Component: nucleus (GO:0005634);; Biological Process: stomatal complex morphogenesis (GO:0010103);;	--	--	--	Domain of unknown function (DUF296);; AT hook motif	Putative DNA-binding protein ESCAROLA GN=ESC OS=Arabidopsis thaliana (Mouse-ear cress) PE=2 SV=1	Uncharacterized protein {ECO:0000313|EnsemblPlants:Bra039309.1-P} OS=Brassica rapa subsp. pekinensis (Chinese cabbage) PE=4 SV=1	S	Function unknown	PREDICTED: uncharacterized protein LOC103866242 [Brassica rapa]
BjuA009636	[P]	Inorganic ion transport and metabolism	Biological Process: polysaccharide biosynthetic process (GO:0000271);; Molecular Function: calcium ion binding (GO:0005509);; Cellular Component: vacuolar membrane (GO:0005774);; Biological Process: calcium ion transport (GO:0006816);; Biological Process: Golgi organization (GO:0007030);; Biological Process: response to salt stress (GO:0009651);; Biological Process: regulation of seed germination…	K05389|0|brp:103856972|two-pore potassium channel 1; K05389 potassium channel subfamily K, other eukaryote (A)	[P]	Inorganic ion transport and metabolism	Ion channel	Two-pore potassium channel 1 GN=MDF20.7 OS=Arabidopsis thaliana (Mouse-ear cress) PE=1 SV=2	BnaA03g11290D protein {ECO:0000313|EMBL:CDY36757.1} OS=Brassica napus (Rape) PE=4 SV=1	P	Inorganic ion transport and metabolism	BnaA03g11290D [Brassica napus]
BjuA009931	[O]	Posttranslational modification, protein turnover, chaperones	Molecular Function: ATP binding (GO:0005524);; Cellular Component: cell wall (GO:0005618);; Cellular Component: nucleolus (GO:0005730);; Cellular Component: vacuolar membrane (GO:0005774);; Cellular Component: endoplasmic reticulum lumen (GO:0005788);; Cellular Component: Golgi apparatus (GO:0005794);; Cellular Component: cytosol (GO:0005829);; Cellular Component: plasma membrane (GO:0005886);; B…	K09490|0|brp:103857349|mediator of RNA polymerase II transcription subunit 37f; K09490 heat shock 70kDa protein 5 (A)	[O]	Posttranslational modification, protein turnover, chaperones	Hsp70 protein;; MreB/Mbl protein	Mediator of RNA polymerase II transcription subunit 37f (Precursor) GN=At5g42020 OS=Arabidopsis thaliana (Mouse-ear cress) PE=1 SV=2	Uncharacterized protein {ECO:0000313|EnsemblPlants:Bra022819.1-P} OS=Brassica rapa subsp. pekinensis (Chinese cabbage) PE=3 SV=1	O	Posttranslational modification, protein turnover, chaperones	PREDICTED: mediator of RNA polymerase II transcription subunit 37f [Brassica rapa]
BjuA009935	--	--	Biological Process: signal transduction (GO:0007165);; Molecular Function: receptor serine/threonine kinase binding (GO:0033612);; Cellular Component: apoplast (GO:0048046);;	--	--	--	--	CLE6p (Precursor) GN=T16B12 OS=Arabidopsis thaliana (Mouse-ear cress) PE=2 SV=1	Uncharacterized protein {ECO:0000313|EnsemblPlants:Bra022825.1-P} OS=Brassica rapa subsp. pekinensis (Chinese cabbage) PE=4 SV=1	T	Signal transduction mechanisms	PREDICTED: CLAVATA3/ESR (CLE)-related protein 6-like [Brassica rapa]
BjuA008929	[FH]	--	Biological Process: response to UV (GO:0009411);; Cellular Component: chloroplast (GO:0009507);; Cellular Component: plastid envelope (GO:0009526);; Biological Process: flavonoid biosynthetic process (GO:0009813);; Molecular Function: nucleobase transmembrane transporter activity (GO:0015205);; Biological Process: nucleobase transport (GO:0015851);; Biological Process: nucleobase-containing compo…	K03457|0|brp:103855523|uracil permease; K03457 nucleobase:cation symporter-1, NCS1 family (A)	[FH]	--	Permease for cytosine/purines, uracil, thiamine, allantoin	MATH domain and coiled-coil domain-containing protein At2g42465 GN=At2g42465 OS=Arabidopsis thaliana (Mouse-ear cress) PE=3 SV=1	BnaA03g00930D protein {ECO:0000313|EMBL:CDY11257.1} OS=Brassica napus (Rape) PE=4 SV=1	H	Coenzyme transport and metabolism	BnaA03g00930D [Brassica napus]
BjuB041923	--	--	Cellular Component: nucleus (GO:0005634);; Biological Process: response to sucrose (GO:0009744);; Biological Process: response to fructose (GO:0009750);;	--	--	--	--	--	BnaC03g62090D protein {ECO:0000313|EMBL:CDY35451.1} OS=Brassica napus (Rape) PE=4 SV=1	--	--	BnaC03g62090D [Brassica napus]
BjuA009831	[I]	Lipid transport and metabolism	Cellular Component: endoplasmic reticulum membrane (GO:0005789);; Biological Process: unsaturated fatty acid biosynthetic process (GO:0006636);; Cellular Component: integral component of membrane (GO:0016021);; Molecular Function: oxidoreductase activity, acting on paired donors, with oxidation of a pair of donors resulting in the reduction of molecular oxygen to two molecules of water (GO:001671…	K10257|2.07579e-165|brp:103857278|omega-3 fatty acid desaturase, endoplasmic reticulum-like; K10257 omega-3 fatty acid desaturase (delta-15 desaturase) [EC:1.14.19.-] (A)	--	--	Fatty acid desaturase	Omega-3 fatty acid desaturase, endoplasmic reticulum GN=FAD3 OS=Brassica napus (Rape) PE=2 SV=1	BnaA03g13590D protein {ECO:0000313|EMBL:CDX84871.1} OS=Brassica napus (Rape) PE=4 SV=1	I	Lipid transport and metabolism	BnaA03g13590D [Brassica napus]
BjuB042112	[K]	Transcription	Molecular Function: DNA binding (GO:0003677);;	--	[K]	Transcription	HSF-type DNA-binding	Heat stress transcription factor A-4b OS=Oryza sativa subsp. japonica (Rice) PE=2 SV=1	BnaA04g23250D protein {ECO:0000313|EMBL:CDY06990.1} OS=Brassica napus (Rape) PE=3 SV=1	K	Transcription	PREDICTED: uncharacterized protein LOC103865804 [Brassica rapa]
BjuB026987	--	--	Cellular Component: proteasome complex (GO:0000502);; Biological Process: formation of translation preinitiation complex (GO:0001731);; Molecular Function: translation initiation factor activity (GO:0003743);; Cellular Component: nucleus (GO:0005634);; Cellular Component: cytosol (GO:0005829);; Cellular Component: eukaryotic translation initiation factor 3 complex (GO:0005852);; Biological Proces…	K03249|9.37035e-13|pop:POPTR_0010s19940g|POPTRDRAFT_659552; Eukaryotic translation initiation factor 3 subunit 5 family protein; K03249 translation initiation factor 3 subunit F (A)	[J]	Translation, ribosomal structure and biogenesis	--	Eukaryotic translation initiation factor 3 subunit F {ECO:0000255|HAMAP-Rule:MF_03005} GN=TIF3F1 OS=Arabidopsis thaliana (Mouse-ear cress) PE=1 SV=1	Eukaryotic translation initiation factor 3 subunit F {ECO:0000256|HAMAP-Rule:MF_03005} OS=Populus trichocarpa (Western balsam poplar) PE=2 SV=1	J	Translation, ribosomal structure and biogenesis	Eukaryotic translation initiation factor 3 subunit 5 family protein [Populus trichocarpa]
BjuA009696	[RTKL]	--	Molecular Function: protein serine/threonine kinase activity (GO:0004674);; Molecular Function: ATP binding (GO:0005524);; Cellular Component: extracellular region (GO:0005576);; Cellular Component: plasma membrane (GO:0005886);; Cellular Component: plasmodesma (GO:0009506);; Biological Process: brassinosteroid mediated signaling pathway (GO:0009742);; Biological Process: post-embryonic developme…	--	[T]	Signal transduction mechanisms	Protein tyrosine kinase;; Protein kinase domain;; Carbohydrate-binding protein of the ER;; Di-glucose binding within endoplasmic reticulum	Receptor-like protein kinase THESEUS 1 (Precursor) GN=THE1 OS=Arabidopsis thaliana (Mouse-ear cress) PE=1 SV=1	BnaC03g14610D protein {ECO:0000313|EMBL:CDY43828.1} OS=Brassica napus (Rape) PE=4 SV=1	T	Signal transduction mechanisms	BnaC03g14610D [Brassica napus]
BjuB041956	--	--	Cellular Component: mitochondrion (GO:0005739);; Biological Process: response to sucrose (GO:0009744);; Biological Process: response to glucose (GO:0009749);; Biological Process: response to fructose (GO:0009750);;	--	--	--	Cold acclimation protein WCOR413	Cold-regulated 413 plasma membrane protein 4 GN=At4g37220 OS=Arabidopsis thaliana (Mouse-ear cress) PE=2 SV=2	BnaC03g61740D protein {ECO:0000313|EMBL:CDY22461.1} OS=Brassica napus (Rape) PE=4 SV=1	S	Function unknown	PREDICTED: cold-regulated 413 plasma membrane protein 4 [Brassica rapa]
BjuA009550	[O]	Posttranslational modification, protein turnover, chaperones	Cellular Component: plasma membrane (GO:0005886);; Biological Process: toxin catabolic process (GO:0009407);; Biological Process: response to cyclopentenone (GO:0010583);; Molecular Function: ATPase activity (GO:0016887);;	--	[O]	Posttranslational modification, protein turnover, chaperones	Domain associated at C-terminal with AAA;; ATPase family associated with various cellular activities (AAA)	--	BnaA03g10250D protein {ECO:0000313|EMBL:CDX88624.1} OS=Brassica napus (Rape) PE=4 SV=1	O	Posttranslational modification, protein turnover, chaperones	PREDICTED: probable mitochondrial chaperone BCS1-B [Brassica rapa]
BjuA009649	--	--	--	--	--	--	Probable lipid transfer	Putative lipid-transfer protein DIR1 (Precursor) GN=DIR1 OS=Arabidopsis thaliana (Mouse-ear cress) PE=1 SV=1	BnaA03g11410D protein {ECO:0000313|EMBL:CDY36745.1} OS=Brassica napus (Rape) PE=4 SV=1	--	--	BnaA03g11410D [Brassica napus]
BjuA009204	[E]	Amino acid transport and metabolism	Molecular Function: L-aspartate:2-oxoglutarate aminotransferase activity (GO:0004069);; Cellular Component: mitochondrion (GO:0005739);; Cellular Component: peroxisome (GO:0005777);; Cellular Component: cytosol (GO:0005829);; Biological Process: cellular amino acid metabolic process (GO:0006520);; Biological Process: fatty acid beta-oxidation (GO:0006635);; Biological Process: toxin catabolic pro…	K14454|0|brp:103855915|aspartate aminotransferase 3, chloroplastic; K14454 aspartate aminotransferase, cytoplasmic [EC:2.6.1.1] (A)	[E]	Amino acid transport and metabolism	Aminotransferase class I and II	Aspartate aminotransferase 3, chloroplastic (Precursor) GN=F15N18.110 OS=Arabidopsis thaliana (Mouse-ear cress) PE=1 SV=1	Aspartate aminotransferase {ECO:0000256|RuleBase:RU000480} OS=Brassica napus (Rape) PE=3 SV=1	E	Amino acid transport and metabolism	PREDICTED: aspartate aminotransferase 3, chloroplastic [Brassica rapa]
BjuB011818	--	--	Molecular Function: binding (GO:0005488);; Biological Process: regulation of transcription, DNA-templated (GO:0006355);; Biological Process: epidermal cell differentiation (GO:0009913);; Biological Process: cell fate commitment (GO:0045165);;	K09422|9.98679e-32|ath:AT5G14750|MYB66; transcription factor WER; K09422 myb proto-oncogene protein, plant (A)	[K]	Transcription	Myb-like DNA-binding domain;; Myb-like DNA-binding domain	Transcription factor WER GN=T9L3.50 OS=Arabidopsis thaliana (Mouse-ear cress) PE=1 SV=1	Putative uncharacterized protein At5g14750 {ECO:0000313|EMBL:BAH30587.1} (Fragment) OS=Arabidopsis thaliana (Mouse-ear cress) PE=2 SV=1	K	Transcription	PREDICTED: transcription factor WER-like [Camelina sativa]
BjuB042030	[K]	Transcription	Cellular Component: DNA-directed RNA polymerase V complex (GO:0000419);; Molecular Function: DNA binding (GO:0003677);; Molecular Function: DNA-directed RNA polymerase activity (GO:0003899);; Biological Process: transcription, DNA-templated (GO:0006351);;	K03013|7.80595e-147|brp:103865879|DNA-directed RNA polymerases IV and V subunit 5B; K03013 DNA-directed RNA polymerases I, II, and III subunit RPABC1 (A)	[K]	Transcription	RNA polymerase Rpb5, C-terminal domain;; RNA polymerase Rpb5, N-terminal domain	DNA-directed RNA polymerases IV and V subunit 5B GN=F13H10.11 OS=Arabidopsis thaliana (Mouse-ear cress) PE=1 SV=1	RPB5d {ECO:0000313|EMBL:AAF81222.1} OS=Brassica napus (Rape) PE=2 SV=1	K	Transcription	RPB5d [Brassica napus]
BjuB041970	--	--	Cellular Component: nucleus (GO:0005634);;	--	--	--	--	--	BnaA08g15670D protein {ECO:0000313|EMBL:CDY44039.1} OS=Brassica napus (Rape) PE=4 SV=1	S	Function unknown	BnaA08g15670D [Brassica napus]
BjuB026992	[S]	Function unknown	Cellular Component: GINS complex (GO:0000811);; Biological Process: DNA-dependent DNA replication (GO:0006261);; Biological Process: embryo development ending in seed dormancy (GO:0009793);;	K10734|1.6873e-131|brp:103865764|DNA replication complex GINS protein PSF3-like; K10734 GINS complex subunit 3 (A)	[S]	Function unknown	GINS complex protein	--	Uncharacterized protein {ECO:0000313|EnsemblPlants:Bra017034.1-P} OS=Brassica rapa subsp. pekinensis (Chinese cabbage) PE=4 SV=1	S	Function unknown	PREDICTED: DNA replication complex GINS protein PSF3-like [Brassica rapa]
BjuA009011	--	--	Molecular Function: ubiquitin-protein transferase activity (GO:0004842);; Cellular Component: anaphase-promoting complex (GO:0005680);; Biological Process: double-strand break repair (GO:0006302);; Biological Process: mitotic recombination (GO:0006312);; Biological Process: sister chromatid cohesion (GO:0007062);; Biological Process: synapsis (GO:0007129);; Biological Process: reciprocal meiotic …	K03348|0|brp:103855632|anaphase-promoting complex subunit 1-like; K03348 anaphase-promoting complex subunit 1 (A)	[DO]	--	Anaphase-promoting complex subunit 1	Anaphase-promoting complex subunit 1 GN=MOP10.10 OS=Arabidopsis thaliana (Mouse-ear cress) PE=2 SV=1	BnaA03g01610D protein {ECO:0000313|EMBL:CDY11325.1} OS=Brassica napus (Rape) PE=4 SV=1	D	Cell cycle control, cell division, chromosome partitioning	PREDICTED: anaphase-promoting complex subunit 1-like [Brassica rapa]
BjuA009352	--	--	Cellular Component: nucleus (GO:0005634);;	--	--	--	--	--	BnaA03g08240D protein {ECO:0000313|EMBL:CDX88825.1} OS=Brassica napus (Rape) PE=4 SV=1	S	Function unknown	BnaA03g08240D [Brassica napus]
BjuB027177	[Q]	Secondary metabolites biosynthesis, transport and catabolism	Molecular Function: copper ion binding (GO:0005507);; Cellular Component: peroxisome (GO:0005777);; Molecular Function: primary amine oxidase activity (GO:0008131);; Biological Process: amine metabolic process (GO:0009308);; Cellular Component: chloroplast (GO:0009507);; Molecular Function: quinone binding (GO:0048038);; Biological Process: oxidation-reduction process (GO:0055114);;	K00276|0|brp:103865952|copper amine oxidase 1; K00276 primary-amine oxidase [EC:1.4.3.21] (A)	[Q]	Secondary metabolites biosynthesis, transport and catabolism	Copper amine oxidase, enzyme domain;; Copper amine oxidase, N3 domain;; Copper amine oxidase, N2 domain	Primary amine oxidase (Precursor; Fragment) OS=Lens culinaris (Lentil) PE=1 SV=3	BnaA04g24530D protein {ECO:0000313|EMBL:CDY47975.1} OS=Brassica napus (Rape) PE=3 SV=1	Q	Secondary metabolites biosynthesis, transport and catabolism	PREDICTED: LOW QUALITY PROTEIN: copper amine oxidase 1 [Brassica rapa]
BjuA009851	--	--	Cellular Component: plasma membrane (GO:0005886);; Biological Process: potassium ion transport (GO:0006813);; Biological Process: lithium ion transport (GO:0010351);; Molecular Function: potassium ion transmembrane transporter activity (GO:0015079);; Molecular Function: sodium:proton antiporter activity (GO:0015385);; Cellular Component: integral component of membrane (GO:0016021);; Biological Pr…	--	[P]	Inorganic ion transport and metabolism	--	Cation/H(+) symporter 13 GN=CHX13 OS=Arabidopsis thaliana (Mouse-ear cress) PE=1 SV=1	BnaA03g13810D protein {ECO:0000313|EMBL:CDX84849.1} OS=Brassica napus (Rape) PE=4 SV=1	P	Inorganic ion transport and metabolism	BnaA03g13810D [Brassica napus]
BjuB027053	--	--	Cellular Component: chloroplast (GO:0009507);;	--	[S]	Function unknown	Eukaryotic protein of unknown function (DUF842)	--	BnaC04g49210D protein {ECO:0000313|EMBL:CDY23393.1} OS=Brassica napus (Rape) PE=4 SV=1	S	Function unknown	BnaC04g49210D [Brassica napus]
BjuB042156	--	--	--	--	[R]	General function prediction only	--	--	BnaC03g37450D protein {ECO:0000313|EMBL:CDY00761.1} OS=Brassica napus (Rape) PE=4 SV=1	R	General function prediction only	BnaC03g37450D [Brassica napus]
BjuA041962	--	--	--	--	--	--	GDSL/SGNH-like Acyl-Esterase family found in Pmr5 and Cas1p;; PMR5 N terminal Domain	Protein trichome birefringence-like 37 GN=TBL37 OS=Arabidopsis thaliana (Mouse-ear cress) PE=2 SV=2	BnaA03g15720D protein {ECO:0000313|EMBL:CDX84658.1} OS=Brassica napus (Rape) PE=4 SV=1	R	General function prediction only	BnaA03g15720D [Brassica napus]
BjuB042104	--	--	Cellular Component: nucleus (GO:0005634);; Biological Process: regulation of translation (GO:0006417);; Biological Process: protein dephosphorylation (GO:0006470);; Molecular Function: protein tyrosine/serine/threonine phosphatase activity (GO:0008138);; Molecular Function: transferase activity, transferring pentosyl groups (GO:0016763);;	K15463|0|brp:103865819|tRNA A64-2'-O-ribosylphosphate transferase; K15463 tRNA A64-2'-O-ribosylphosphate transferase [EC:2.4.2.-] (A)	[A]	RNA processing and modification	Initiator tRNA phosphoribosyl transferase	--	BnaC04g47270D protein {ECO:0000313|EMBL:CDX93169.1} OS=Brassica napus (Rape) PE=4 SV=1	A	RNA processing and modification	BnaC04g47270D [Brassica napus]
BjuA009864	[RTKL]	--	Molecular Function: protein serine/threonine kinase activity (GO:0004674);; Molecular Function: ATP binding (GO:0005524);; Cellular Component: plasma membrane (GO:0005886);; Biological Process: protein phosphorylation (GO:0006468);; Biological Process: response to pH (GO:0009268);; Biological Process: response to wounding (GO:0009611);; Biological Process: response to fungus (GO:0009620);; Biolog…	--	[T]	Signal transduction mechanisms	Protein kinase domain;; Protein tyrosine kinase;; Kinase-like;; NAF domain	CBL-interacting serine/threonine-protein kinase 11 GN=At2g30360 OS=Arabidopsis thaliana (Mouse-ear cress) PE=1 SV=1	BnaA03g13900D protein {ECO:0000313|EMBL:CDX84840.1} OS=Brassica napus (Rape) PE=4 SV=1	T	Signal transduction mechanisms	BnaA03g13900D [Brassica napus]
BjuA009534	--	--	--	--	--	--	Zein-binding	--	Uncharacterized protein {ECO:0000313|EnsemblPlants:Bra006798.1-P} OS=Brassica rapa subsp. pekinensis (Chinese cabbage) PE=4 SV=1	S	Function unknown	PREDICTED: uncharacterized protein LOC103856730 isoform X1 [Brassica rapa]
BjuA009748	[R]	General function prediction only	Cellular Component: cytoplasm (GO:0005737);; Biological Process: metabolic process (GO:0008152);; Molecular Function: hydrolase activity (GO:0016787);;	--	[I]	Lipid transport and metabolism	Alpha/beta hydrolase family;; alpha/beta hydrolase fold;; Transcription factor Pcc1;; Alpha/beta hydrolase family	--	BnaC03g15270D protein {ECO:0000313|EMBL:CDY38722.1} OS=Brassica napus (Rape) PE=4 SV=1	I	Lipid transport and metabolism	PREDICTED: uncharacterized protein LOC103857105 isoform X1 [Brassica rapa]
BjuA009098	[RTKL]	--	Molecular Function: protein serine/threonine kinase activity (GO:0004674);; Molecular Function: ATP binding (GO:0005524);; Cellular Component: cytosol (GO:0005829);; Cellular Component: plasma membrane (GO:0005886);; Biological Process: protein phosphorylation (GO:0006468);; Biological Process: positive regulation of translation (GO:0045727);;	K08856|0|brp:103855762|probable serine/threonine-protein kinase DDB_G0291350; K08856 serine/threonine kinase 16 [EC:2.7.11.1] (A)	[KIT]	--	Protein kinase domain;; Protein tyrosine kinase	CBL-interacting protein kinase 24 OS=Oryza sativa subsp. japonica (Rice) PE=1 SV=1	Uncharacterized protein {ECO:0000313|EnsemblPlants:Bra005973.1-P} OS=Brassica rapa subsp. pekinensis (Chinese cabbage) PE=3 SV=1	T	Signal transduction mechanisms	PREDICTED: probable serine/threonine-protein kinase DDB_G0291350 [Brassica rapa]
BjuA041857	--	--	Biological Process: mitotic cell cycle (GO:0000278);; Molecular Function: protein serine/threonine phosphatase activity (GO:0004722);; Cellular Component: extracellular region (GO:0005576);; Cellular Component: plasma membrane (GO:0005886);; Biological Process: RNA processing (GO:0006396);; Biological Process: protein dephosphorylation (GO:0006470);; Biological Process: signal transduction (GO:00…	--	--	--	FHA domain	Protein phosphatase 2C 70 GN=KAPP OS=Arabidopsis thaliana (Mouse-ear cress) PE=1 SV=2	Uncharacterized protein {ECO:0000313|EnsemblPlants:Bra002223.1-P} OS=Brassica rapa subsp. pekinensis (Chinese cabbage) PE=4 SV=1	T	Signal transduction mechanisms	PREDICTED: protein phosphatase 2C 70 [Brassica rapa]
BjuA009445	--	--	Cellular Component: nucleolus (GO:0005730);; Molecular Function: methyl-CpG binding (GO:0008327);; Cellular Component: chromocenter (GO:0010369);; Molecular Function: enzyme binding (GO:0019899);; Molecular Function: cytosine C-5 DNA demethylase activity (GO:0051747);; Biological Process: response to karrikin (GO:0080167);;	--	[KB]	--	Methyl-CpG binding domain	Methyl-CpG-binding domain-containing protein 7 GN=MBD7 OS=Arabidopsis thaliana (Mouse-ear cress) PE=1 SV=1	BnaA03g09260D protein {ECO:0000313|EMBL:CDX88723.1} OS=Brassica napus (Rape) PE=4 SV=1	K	Transcription	PREDICTED: methyl-CpG-binding domain-containing protein 7-like [Brassica rapa]
BjuA009434	[J]	Translation, ribosomal structure and biogenesis	--	--	[J]	Translation, ribosomal structure and biogenesis	Pumilio-family RNA binding repeat	Putative pumilio homolog 19 GN=APUM19 OS=Arabidopsis thaliana (Mouse-ear cress) PE=3 SV=2	Uncharacterized protein {ECO:0000313|EnsemblPlants:Bra006678.1-P} OS=Brassica rapa subsp. pekinensis (Chinese cabbage) PE=4 SV=1	J	Translation, ribosomal structure and biogenesis	PREDICTED: putative pumilio homolog 19 [Brassica rapa]
BjuB027131	--	--	--	--	--	--	Protein of unknown function (DUF1184)	--	Uncharacterized protein {ECO:0000313|EnsemblPlants:Bra016923.1-P} OS=Brassica rapa subsp. pekinensis (Chinese cabbage) PE=4 SV=1	--	--	PREDICTED: uncharacterized protein LOC103866026 [Brassica rapa]
BjuA009941	[O]	Posttranslational modification, protein turnover, chaperones	Molecular Function: nucleotide binding (GO:0000166);; Biological Process: mitotic cell cycle (GO:0000278);; Biological Process: mRNA splicing, via spliceosome (GO:0000398);; Cellular Component: plasma membrane (GO:0005886);; Biological Process: photomorphogenesis (GO:0009640);; Biological Process: embryo development ending in seed dormancy (GO:0009793);; Biological Process: cullin deneddylation (…	K14571|0|brp:103857364|cell division control protein 48 homolog C-like; K14571 ribosome biogenesis ATPase (A)	[O]	Posttranslational modification, protein turnover, chaperones	ATPase family associated with various cellular activities (AAA);; AAA domain;; AAA ATPase domain;; Holliday junction DNA helicase ruvB N-terminus;; AAA domain (dynein-related subfamily)	Cell division control protein 48 homolog C GN=F4P13.15 OS=Arabidopsis thaliana (Mouse-ear cress) PE=2 SV=2	BnaA03g14360D protein {ECO:0000313|EMBL:CDX84794.1} OS=Brassica napus (Rape) PE=3 SV=1	O	Posttranslational modification, protein turnover, chaperones	BnaA03g14360D [Brassica napus]
BjuB004377	--	--	--	--	[DR]	--	MATH domain	MATH domain and coiled-coil domain-containing protein At2g42480 GN=At2g42480 OS=Arabidopsis thaliana (Mouse-ear cress) PE=3 SV=1	BnaA04g24500D protein {ECO:0000313|EMBL:CDY47972.1} OS=Brassica napus (Rape) PE=4 SV=1	D	Cell cycle control, cell division, chromosome partitioning	PREDICTED: MATH domain and coiled-coil domain-containing protein At2g42465-like [Brassica rapa]
BjuB026711	--	--	Molecular Function: serine-type carboxypeptidase activity (GO:0004185);; Cellular Component: extracellular region (GO:0005576);; Biological Process: proteolysis (GO:0006508);;	K16297|0|brp:103865480|serine carboxypeptidase-like 28; K16297 serine carboxypeptidase-like clade II [EC:3.4.16.-] (A)	[OE]	--	Serine carboxypeptidase	Serine carboxypeptidase-like 28 (Precursor) GN=SCPL28 OS=Arabidopsis thaliana (Mouse-ear cress) PE=2 SV=2	BnaA04g20780D protein {ECO:0000313|EMBL:CDY40439.1} OS=Brassica napus (Rape) PE=4 SV=1	O	Posttranslational modification, protein turnover, chaperones	PREDICTED: serine carboxypeptidase-like 28 [Brassica rapa]
BjuA010203	--	--	Molecular Function: DNA binding (GO:0003677);; Molecular Function: sequence-specific DNA binding transcription factor activity (GO:0003700);; Molecular Function: protein binding (GO:0005515);; Cellular Component: nucleus (GO:0005634);; Biological Process: regulation of gene expression by genetic imprinting (GO:0006349);; Biological Process: negative regulation of flower development (GO:0009910);;…	--	--	--	VEFS-Box of polycomb protein	Polycomb group protein EMBRYONIC FLOWER 2 GN=MWD22.18/MWD22.19 OS=Arabidopsis thaliana (Mouse-ear cress) PE=1 SV=2	Uncharacterized protein {ECO:0000313|EnsemblPlants:Bra029179.1-P} OS=Brassica rapa subsp. pekinensis (Chinese cabbage) PE=4 SV=1	K	Transcription	PREDICTED: polycomb group protein EMBRYONIC FLOWER 2-like [Brassica rapa]
BjuA041708	--	--	Cellular Component: nucleus (GO:0005634);; Molecular Function: electron carrier activity (GO:0009055);; Molecular Function: protein disulfide oxidoreductase activity (GO:0015035);; Biological Process: cell redox homeostasis (GO:0045454);;	K17479|0|brp:103856033|uncharacterized protein At5g39865-like; K17479 glutaredoxin domain-containing cysteine-rich protein 1 (A)	[O]	Posttranslational modification, protein turnover, chaperones	Glutaredoxin	Uncharacterized protein At5g39865 GN=At5g39865 OS=Arabidopsis thaliana (Mouse-ear cress) PE=2 SV=1	Uncharacterized protein {ECO:0000313|EnsemblPlants:Bra006216.1-P} OS=Brassica rapa subsp. pekinensis (Chinese cabbage) PE=4 SV=1	O	Posttranslational modification, protein turnover, chaperones	PREDICTED: uncharacterized protein At5g39865-like [Brassica rapa]
BjuB042034	[R]	General function prediction only	Biological Process: metabolic process (GO:0008152);; Molecular Function: phosphoglycolate phosphatase activity (GO:0008967);; Biological Process: response to arsenic-containing substance (GO:0046685);; Biological Process: photoperiodism, flowering (GO:0048573);;	--	[R]	General function prediction only	Haloacid dehalogenase-like hydrolase;; haloacid dehalogenase-like hydrolase;; HAD-hyrolase-like	--	BnaC04g47560D protein {ECO:0000313|EMBL:CDY14759.1} OS=Brassica napus (Rape) PE=4 SV=1	R	General function prediction only	BnaC04g47560D [Brassica napus]
BjuA009097	--	--	--	--	--	--	--	--	BnaA03g02370D protein {ECO:0000313|EMBL:CDX78325.1} OS=Brassica napus (Rape) PE=4 SV=1	--	--	BnaA03g02370D [Brassica napus]
BjuB042051	--	--	Cellular Component: plasma membrane (GO:0005886);; Biological Process: phosphatidylinositol biosynthetic process (GO:0006661);;	--	--	--	PLAC8 family	Protein PLANT CADMIUM RESISTANCE 10 GN=PCR10 OS=Arabidopsis thaliana (Mouse-ear cress) PE=2 SV=1	Uncharacterized protein {ECO:0000313|EnsemblPlants:Bra016960.1-P} OS=Brassica rapa subsp. pekinensis (Chinese cabbage) PE=4 SV=1	S	Function unknown	PREDICTED: protein PLANT CADMIUM RESISTANCE 10 isoform X1 [Brassica rapa]
BjuB046830	[R]	General function prediction only	Molecular Function: phosphomannomutase activity (GO:0004615);; Molecular Function: protein binding (GO:0005515);; Cellular Component: cytosol (GO:0005829);; Biological Process: gluconeogenesis (GO:0006094);; Biological Process: glycolytic process (GO:0006096);; Biological Process: water transport (GO:0006833);; Biological Process: hyperosmotic response (GO:0006972);; Biological Process: cytoskele…	K17497|1.47659e-173|brp:103866239|phosphomannomutase-like; K17497 phosphomannomutase [EC:5.4.2.8] (A)	[I]	Lipid transport and metabolism	Eukaryotic phosphomannomutase;; haloacid dehalogenase-like hydrolase	Phosphomannomutase GN=PMM OS=Arabidopsis thaliana (Mouse-ear cress) PE=1 SV=1	Phosphomannomutase {ECO:0000256|RuleBase:RU361118} OS=Brassica rapa subsp. pekinensis (Chinese cabbage) PE=3 SV=1	G	Carbohydrate transport and metabolism	PREDICTED: phosphomannomutase-like [Brassica rapa]
BjuB011813	--	--	Biological Process: Group I intron splicing (GO:0000372);; Biological Process: Group II intron splicing (GO:0000373);; Cellular Component: chloroplast (GO:0009507);;	--	[L]	Replication, recombination and repair	CRS1 / YhbY (CRM) domain	Chloroplastic group IIA intron splicing facilitator CRS1, chloroplastic (Precursor) GN=OJ1014_E02.14 OS=Oryza sativa subsp. japonica (Rice) PE=2 SV=1	Uncharacterized protein {ECO:0000313|EnsemblPlants:Bra039123.1-P} OS=Brassica rapa subsp. pekinensis (Chinese cabbage) PE=4 SV=1	L	Replication, recombination and repair	PREDICTED: chloroplastic group IIA intron splicing facilitator CRS1, chloroplastic [Brassica rapa]
BjuB042006	[R]	General function prediction only	Cellular Component: chloroplast stroma (GO:0009570);; Cellular Component: chloroplast envelope (GO:0009941);; Molecular Function: hydrolase activity (GO:0016787);; Biological Process: glucosinolate biosynthetic process (GO:0019761);;	--	--	--	Haloacid dehalogenase-like hydrolase;; HAD-hyrolase-like;; haloacid dehalogenase-like hydrolase	Haloacid dehalogenase-like hydrolase domain-containing protein At4g39970 (Precursor) GN=At4g39970 OS=Arabidopsis thaliana (Mouse-ear cress) PE=2 SV=1	BnaA08g16090D protein {ECO:0000313|EMBL:CDX90375.1} OS=Brassica napus (Rape) PE=4 SV=1	R	General function prediction only	BnaA08g16090D [Brassica napus]
BjuB035460	--	--	Molecular Function: DNA binding (GO:0003677);; Molecular Function: sequence-specific DNA binding transcription factor activity (GO:0003700);; Cellular Component: nucleus (GO:0005634);; Biological Process: regulation of transcription, DNA-templated (GO:0006355);;	--	--	--	--	--	BnaC04g47290D protein {ECO:0000313|EMBL:CDX93167.1} OS=Brassica napus (Rape) PE=4 SV=1	K	Transcription	BnaC04g47290D [Brassica napus]
BjuA041745	--	--	Molecular Function: DNA binding (GO:0003677);; Molecular Function: sequence-specific DNA binding transcription factor activity (GO:0003700);; Cellular Component: nucleus (GO:0005634);; Biological Process: regulation of transcription, DNA-templated (GO:0006355);; Biological Process: multicellular organismal development (GO:0007275);;	--	--	--	No apical meristem (NAM) protein;; Glycosyltransferase family 17	NAC domain-containing protein 8 GN=NAC008 OS=Arabidopsis thaliana (Mouse-ear cress) PE=2 SV=1	BnaA03g04920D protein {ECO:0000313|EMBL:CDX78580.1} OS=Brassica napus (Rape) PE=4 SV=1	--	--	PREDICTED: NAC domain-containing protein 8 [Brassica rapa]
BjuA009235	--	--	Cellular Component: plasma membrane (GO:0005886);; Cellular Component: plant-type cell wall (GO:0009505);; Molecular Function: carbohydrate binding (GO:0030246);; Biological Process: response to karrikin (GO:0080167);;	--	--	--	D-mannose binding lectin;; PAN-like domain	G-type lectin S-receptor-like serine/threonine-protein kinase At1g67520 (Precursor) GN=At1g67520 OS=Arabidopsis thaliana (Mouse-ear cress) PE=2 SV=3	BnaA03g07130D protein {ECO:0000313|EMBL:CDX88936.1} OS=Brassica napus (Rape) PE=4 SV=1	--	--	BnaA03g07130D [Brassica napus]
BjuA009998	--	--	Molecular Function: catalytic activity (GO:0003824);; Cellular Component: Golgi apparatus (GO:0005794);; Biological Process: metabolic process (GO:0008152);; Cellular Component: membrane (GO:0016020);;	--	[GMW]	--	Exostosin family	Xyloglucan galactosyltransferase KATAMARI1 homolog OS=Oryza sativa subsp. japonica (Rice) PE=2 SV=1	Uncharacterized protein {ECO:0000313|EnsemblPlants:Bra022900.1-P} OS=Brassica rapa subsp. pekinensis (Chinese cabbage) PE=4 SV=1	W	Extracellular structures	PREDICTED: xyloglucan galactosyltransferase KATAMARI1 homolog [Brassica rapa]
BjuB026900	--	--	Cellular Component: plasma membrane (GO:0005886);; Cellular Component: chloroplast (GO:0009507);;	--	--	--	Protein of unknown function (DUF740)	UPF0503 protein At3g09070, chloroplastic (Precursor) GN=At3g09070 OS=Arabidopsis thaliana (Mouse-ear cress) PE=1 SV=1	BnaC04g45650D protein {ECO:0000313|EMBL:CDX93331.1} OS=Brassica napus (Rape) PE=4 SV=1	S	Function unknown	BnaC04g45650D [Brassica napus]
BjuB042169	--	--	Cellular Component: chloroplast (GO:0009507);; Biological Process: brassinosteroid metabolic process (GO:0016131);; Molecular Function: trans-zeatin O-beta-D-glucosyltransferase activity (GO:0050403);; Molecular Function: cis-zeatin O-beta-D-glucosyltransferase activity (GO:0050502);; Molecular Function: quercetin 7-O-glucosyltransferase activity (GO:0080044);; Molecular Function: quercetin 4'-O-…	K13496|0|brp:103865557|UDP-glycosyltransferase 73C2-like; K13496 UDP-glucosyl transferase 73C [EC:2.4.1.-] (A)	[GC]	--	UDP-glucoronosyl and UDP-glucosyl transferase	UDP-glycosyltransferase 73C2 GN=UGT73C2 OS=Arabidopsis thaliana (Mouse-ear cress) PE=3 SV=1	BnaA04g21090D protein {ECO:0000313|EMBL:CDY63987.1} OS=Brassica napus (Rape) PE=3 SV=1	G	Carbohydrate transport and metabolism	PREDICTED: UDP-glycosyltransferase 73C2-like [Brassica rapa]
BjuB027145	--	--	--	--	--	--	Protein of unknown function (DUF 659);; hAT family C-terminal dimerisation region	--	Uncharacterized protein {ECO:0000313|EMBL:ESQ38049.1} OS=Eutrema salsugineum (Saltwater cress) PE=4 SV=1	S	Function unknown	PREDICTED: uncharacterized protein LOC104903172 [Beta vulgaris subsp. vulgaris]
BjuA009261	--	--	Biological Process: nuclear-transcribed mRNA catabolic process (GO:0000956);; Cellular Component: nucleus (GO:0005634);; Biological Process: cellular response to water deprivation (GO:0042631);; Molecular Function: identical protein binding (GO:0042802);; Biological Process: cellular response to salt stress (GO:0071472);;	K10523|0|brp:103856359|BTB/POZ and MATH domain-containing protein 1-like; K10523 speckle-type POZ protein (A)	[DR]	--	BTB/POZ domain;; MATH domain	BTB/POZ and MATH domain-containing protein 1 GN=BPM1 OS=Arabidopsis thaliana (Mouse-ear cress) PE=1 SV=1	BnaAnng22770D protein {ECO:0000313|EMBL:CDY66705.1} OS=Brassica napus (Rape) PE=4 SV=1	D	Cell cycle control, cell division, chromosome partitioning	BnaAnng22770D [Brassica napus]
BjuA009588	--	--	Molecular Function: actin binding (GO:0003779);; Cellular Component: nucleus (GO:0005634);; Cellular Component: chloroplast (GO:0009507);; Biological Process: seed germination (GO:0009845);; Cellular Component: actin cytoskeleton (GO:0015629);; Biological Process: actin filament polymerization (GO:0030041);; Biological Process: regulation of unidimensional cell growth (GO:0051510);;	K05759|1.06559e-88|brp:103856809|profilin-5-like; K05759 profilin (A)	[Z]	Cytoskeleton	Profilin	Profilin-5 GN=MIK19.4 OS=Arabidopsis thaliana (Mouse-ear cress) PE=2 SV=1	Profilin {ECO:0000256|RuleBase:RU003909} OS=Brassica napus (Rape) PE=3 SV=1	R	General function prediction only	BnaA03g10700D [Brassica napus]
BjuB026690	--	--	Cellular Component: nucleus (GO:0005634);; Cellular Component: plasma membrane (GO:0005886);;	--	--	--	--	--	BnaA04g20560D protein {ECO:0000313|EMBL:CDY40461.1} OS=Brassica napus (Rape) PE=4 SV=1	S	Function unknown	PREDICTED: uncharacterized protein LOC103865460 [Brassica rapa]
BjuB041880	--	--	Molecular Function: protein serine/threonine kinase activity (GO:0004674);; Molecular Function: ATP binding (GO:0005524);; Cellular Component: plasma membrane (GO:0005886);; Biological Process: protein phosphorylation (GO:0006468);; Biological Process: transmembrane receptor protein tyrosine kinase signaling pathway (GO:0007169);; Biological Process: regulation of meristem growth (GO:0010075);; C…	--	--	--	Protein tyrosine kinase;; Protein kinase domain;; Leucine Rich repeats (2 copies);; Leucine rich repeat;; Leucine Rich Repeat;; Leucine Rich repeat;; Leucine rich repeat N-terminal domain	Leucine-rich repeat receptor protein kinase EXS (Precursor) GN=T28J14.220 OS=Arabidopsis thaliana (Mouse-ear cress) PE=1 SV=1	Uncharacterized protein {ECO:0000313|EnsemblPlants:Bra040315.1-P} OS=Brassica rapa subsp. pekinensis (Chinese cabbage) PE=4 SV=1	T	Signal transduction mechanisms	PREDICTED: protein NSP-INTERACTING KINASE 2-like [Brassica rapa]
BjuA009026	--	--	Cellular Component: cytoplasm (GO:0005737);; Molecular Function: sulfotransferase activity (GO:0008146);;	--	[R]	General function prediction only	Sulfotransferase domain	Cytosolic sulfotransferase 1 GN=SOT1 OS=Arabidopsis thaliana (Mouse-ear cress) PE=2 SV=1	Sulfotransferase {ECO:0000256|RuleBase:RU361155} OS=Brassica rapa subsp. pekinensis (Chinese cabbage) PE=3 SV=1	R	General function prediction only	PREDICTED: cytosolic sulfotransferase 1-like [Brassica rapa]
BjuA041648	--	--	Cellular Component: cytoplasm (GO:0005737);; Molecular Function: electron carrier activity (GO:0009055);; Molecular Function: protein disulfide oxidoreductase activity (GO:0015035);; Biological Process: cell redox homeostasis (GO:0045454);;	K03676|1.58334e-70|brp:103855946|glutaredoxin-C10; K03676 glutaredoxin 3 (A)	[O]	Posttranslational modification, protein turnover, chaperones	Glutaredoxin	Glutaredoxin-C10 GN=F14F18.100 OS=Arabidopsis thaliana (Mouse-ear cress) PE=2 SV=1	BnaA03g03680D protein {ECO:0000313|EMBL:CDX78456.1} OS=Brassica napus (Rape) PE=4 SV=1	O	Posttranslational modification, protein turnover, chaperones	PREDICTED: glutaredoxin-C10 [Brassica rapa]
BjuA008847	--	--	Biological Process: circadian rhythm (GO:0007623);; Cellular Component: chloroplast thylakoid membrane (GO:0009535);; Biological Process: response to blue light (GO:0009637);; Biological Process: response to high light intensity (GO:0009644);; Biological Process: response to sucrose (GO:0009744);; Biological Process: response to red light (GO:0010114);; Biological Process: regulation of proton tr…	--	--	--	--	High-light-induced protein, chloroplastic (Precursor) GN=T7H20.170 OS=Arabidopsis thaliana (Mouse-ear cress) PE=1 SV=1	Uncharacterized protein {ECO:0000313|EnsemblPlants:Bra005709.1-P} OS=Brassica rapa subsp. pekinensis (Chinese cabbage) PE=4 SV=1	S	Function unknown	PREDICTED: high-light-induced protein, chloroplastic [Brassica rapa]
BjuA008851	--	--	Biological Process: amino acid transmembrane transport (GO:0003333);; Cellular Component: plasma membrane (GO:0005886);; Molecular Function: amino acid transmembrane transporter activity (GO:0015171);; Cellular Component: integral component of membrane (GO:0016021);;	K15015|0|brp:103855450|vacuolar amino acid transporter 1-like; K15015 solute carrier family 32 (vesicular inhibitory amino acid transporter) (A)	[E]	Amino acid transport and metabolism	Transmembrane amino acid transporter protein	--	Uncharacterized protein {ECO:0000313|EnsemblPlants:Bra005712.1-P} OS=Brassica rapa subsp. pekinensis (Chinese cabbage) PE=4 SV=1	E	Amino acid transport and metabolism	PREDICTED: vacuolar amino acid transporter 1-like [Brassica rapa]
BjuA009159	[R]	General function prediction only	Cellular Component: nucleus (GO:0005634);;	--	[R]	General function prediction only	TPR repeat;; Tetratricopeptide repeat;; Tetratricopeptide repeat;; Tetratricopeptide repeat;; Tetratricopeptide repeat;; Tetratricopeptide repeat;; Tetratricopeptide repeat;; Tetratricopeptide repeat;; Tetratricopeptide repeat;; Tetratricopeptide repeat;; Anaphase-promoting complex, cyclosome, subunit 3;; Tetratricopeptide repeat	Inactive TPR repeat-containing thioredoxin TTL3 GN=F14N22.15 OS=Arabidopsis thaliana (Mouse-ear cress) PE=1 SV=2	117M18_8 {ECO:0000313|EMBL:AAZ66927.1} OS=Brassica campestris (Field mustard) PE=4 SV=1	R	General function prediction only	PREDICTED: inactive TPR repeat-containing thioredoxin TTL3-like [Brassica rapa]
BjuB042062	[R]	General function prediction only	Biological Process: aging (GO:0007568);; Cellular Component: chloroplast (GO:0009507);; Cellular Component: photosystem I (GO:0009522);; Biological Process: photosynthesis (GO:0015979);; Cellular Component: integral component of membrane (GO:0016021);;	--	--	--	Rhodanese-like domain	Rhodanese-like domain-containing protein 7 GN=STR7 OS=Arabidopsis thaliana (Mouse-ear cress) PE=2 SV=1	Uncharacterized protein {ECO:0000313|EnsemblPlants:Bra016973.1-P} OS=Brassica rapa subsp. pekinensis (Chinese cabbage) PE=3 SV=1	R	General function prediction only	PREDICTED: rhodanese-like domain-containing protein 7 [Brassica rapa]
BjuB026970	--	--	Molecular Function: aspartic-type endopeptidase activity (GO:0004190);; Cellular Component: extracellular region (GO:0005576);; Biological Process: proteolysis (GO:0006508);;	--	[O]	Posttranslational modification, protein turnover, chaperones	Xylanase inhibitor C-terminal;; Xylanase inhibitor N-terminal;; Eukaryotic aspartyl protease	Aspartic proteinase PCS1 (Precursor) GN=T7H20.240 OS=Arabidopsis thaliana (Mouse-ear cress) PE=2 SV=1	BnaA04g22890D protein {ECO:0000313|EMBL:CDY07026.1} OS=Brassica napus (Rape) PE=4 SV=1	O	Posttranslational modification, protein turnover, chaperones	PREDICTED: aspartic proteinase PCS1-like [Brassica rapa]
BjuA009868	[E]	Amino acid transport and metabolism	Cellular Component: plasma membrane (GO:0005886);; Biological Process: oligopeptide transport (GO:0006857);; Cellular Component: plasmodesma (GO:0009506);; Biological Process: response to karrikin (GO:0080167);; Molecular Function: glucosinolate:proton symporter activity (GO:0090448);; Biological Process: phloem glucosinolate loading (GO:0090449);; Biological Process: glucosinolate transport (GO:…	--	[E]	Amino acid transport and metabolism	POT family	Protein NRT1/ PTR FAMILY 2.11 GN=MRG21.10 OS=Arabidopsis thaliana (Mouse-ear cress) PE=1 SV=1	BnaA06g22160D protein {ECO:0000313|EMBL:CDY00315.1} OS=Brassica napus (Rape) PE=4 SV=1	P	Inorganic ion transport and metabolism	BnaA06g22160D [Brassica napus]
BjuB046827	--	--	Molecular Function: DNA binding (GO:0003677);; Molecular Function: protein binding (GO:0005515);; Cellular Component: vacuole (GO:0005773);; Cellular Component: plasma membrane (GO:0005886);; Cellular Component: plasmodesma (GO:0009506);;	--	--	--	Remorin, C-terminal region;; Remorin, N-terminal region	Remorin GN=DBP OS=Arabidopsis thaliana (Mouse-ear cress) PE=1 SV=1	BnaC04g50490D protein {ECO:0000313|EMBL:CDY27356.1} OS=Brassica napus (Rape) PE=4 SV=1	S	Function unknown	BnaC04g50490D [Brassica napus]
BjuA009725	[E]	Amino acid transport and metabolism	Molecular Function: sugar:proton symporter activity (GO:0005351);; Molecular Function: iron ion binding (GO:0005506);; Cellular Component: mitochondrion (GO:0005739);; Cellular Component: cytosol (GO:0005829);; Cellular Component: plasma membrane (GO:0005886);; Biological Process: gluconeogenesis (GO:0006094);; Biological Process: glycolytic process (GO:0006096);; Biological Process: glutamate bi…	K00264|0|brp:103857079|glutamate synthase 1 [NADH], chloroplastic; K00264 glutamate synthase (NADPH/NADH) [EC:1.4.1.13 1.4.1.14] (A)	[E]	Amino acid transport and metabolism	Conserved region in glutamate synthase;; Glutamine amidotransferases class-II;; Glutamate synthase central domain;; GXGXG motif;; Dihydroprymidine dehydrogenase domain II, 4Fe-4S cluster;; Pyridine nucleotide-disulphide oxidoreductase;; Pyridine nucleotide-disulphide oxidoreductase;; NAD(P)-binding Rossmann-like domain;; Pyridine nucleotide-disulphide oxidoreductase;; Flavin containing amine oxid…	Glutamate synthase 1 [NADH], chloroplastic (Precursor) GN=GLT1 OS=Arabidopsis thaliana (Mouse-ear cress) PE=2 SV=2	Uncharacterized protein {ECO:0000313|EnsemblPlants:Bra029067.1-P} OS=Brassica rapa subsp. pekinensis (Chinese cabbage) PE=4 SV=1	E	Amino acid transport and metabolism	PREDICTED: glutamate synthase 1 [NADH], chloroplastic isoform X1 [Brassica rapa]
BjuB027126	--	--	Cellular Component: extracellular region (GO:0005576);; Cellular Component: plasmodesma (GO:0009506);;	--	--	--	Embryo-specific protein 3, (ATS3)	--	Uncharacterized protein {ECO:0000313|EnsemblPlants:Bra016931.1-P} OS=Brassica rapa subsp. pekinensis (Chinese cabbage) PE=4 SV=1	R	General function prediction only	PREDICTED: uncharacterized protein LOC103865886 [Brassica rapa]
BjuB026888	--	--	Cellular Component: trans-Golgi network (GO:0005802);; Cellular Component: plasma membrane (GO:0005886);; Biological Process: protein targeting to membrane (GO:0006612);; Biological Process: membrane fusion (GO:0006944);; Biological Process: response to ethylene (GO:0009723);; Biological Process: response to chitin (GO:0010200);; Biological Process: regulation of plant-type hypersensitive respons…	--	[S]	Function unknown	PAP2 superfamily C-terminal;; Protein of unknown function (DUF626);; PAP2 superfamily	Phosphatidylinositol:ceramide inositolphosphotransferase 2 GN=T8P21.15 OS=Arabidopsis thaliana (Mouse-ear cress) PE=2 SV=1	BnaA04g21700D protein {ECO:0000313|EMBL:CDY18417.1} OS=Brassica napus (Rape) PE=4 SV=1	S	Function unknown	PREDICTED: phosphatidylinositol:ceramide inositolphosphotransferase 2 [Brassica rapa]
BjuA009930	[R]	General function prediction only	Molecular Function: nucleotide binding (GO:0000166);; Molecular Function: actin binding (GO:0003779);; Cellular Component: nucleus (GO:0005634);; Cellular Component: cytoplasm (GO:0005737);; Cellular Component: Arp2/3 protein complex (GO:0005885);; Biological Process: regulation of actin filament polymerization (GO:0030833);;	K05757|0|brp:103857346|actin-related protein 2/3 complex subunit 1A; K05757 actin related protein 2/3 complex, subunit 1A/1B (A)	[Z]	Cytoskeleton	WD domain, G-beta repeat	Actin-related protein 2/3 complex subunit 1A GN=ARPC1A OS=Arabidopsis thaliana (Mouse-ear cress) PE=2 SV=1	BnaA03g14200D protein {ECO:0000313|EMBL:CDX84810.1} OS=Brassica napus (Rape) PE=4 SV=1	Z	Cytoskeleton	BnaA03g14200D [Brassica napus]
BjuA008836	--	--	Biological Process: polysaccharide biosynthetic process (GO:0000271);; Cellular Component: plasma membrane (GO:0005886);; Biological Process: pattern specification process (GO:0007389);; Biological Process: regulation of cell size (GO:0008361);; Biological Process: multidimensional cell growth (GO:0009825);; Biological Process: auxin polar transport (GO:0009926);; Biological Process: cell tip gro…	--	--	--	Legume lectin domain	L-type lectin-domain containing receptor kinase VIII.2 (Precursor) GN=LECRK82 OS=Arabidopsis thaliana (Mouse-ear cress) PE=2 SV=1	Uncharacterized protein {ECO:0000313|EnsemblPlants:Bra005696.1-P} OS=Brassica rapa subsp. pekinensis (Chinese cabbage) PE=4 SV=1	R	General function prediction only	PREDICTED: L-type lectin-domain containing receptor kinase VIII.2-like [Brassica rapa]
BjuB042131	[S]	Function unknown	Cellular Component: cytosol (GO:0005829);; Biological Process: response to salt stress (GO:0009651);;	--	[S]	Function unknown	AMMECR1	Uncharacterized protein At2g38710 GN=At2g38710 OS=Arabidopsis thaliana (Mouse-ear cress) PE=2 SV=1	Uncharacterized protein {ECO:0000313|EnsemblPlants:Bra017107.1-P} OS=Brassica rapa subsp. pekinensis (Chinese cabbage) PE=4 SV=1	S	Function unknown	PREDICTED: uncharacterized protein At2g38710-like [Brassica rapa]
BjuA009335	--	--	Cellular Component: extracellular region (GO:0005576);;	--	--	--	--	--	BnaA03g08080D protein {ECO:0000313|EMBL:CDX88841.1} OS=Brassica napus (Rape) PE=4 SV=1	S	Function unknown	BnaA03g08080D [Brassica napus]
BjuB041990	[R]	General function prediction only	Molecular Function: nucleotide binding (GO:0000166);; Cellular Component: cytoplasm (GO:0005737);; Biological Process: amino acid transport (GO:0006865);; Molecular Function: zinc ion binding (GO:0008270);; Biological Process: toxin catabolic process (GO:0009407);; Biological Process: response to bacterium (GO:0009617);; Biological Process: plant-type hypersensitive response (GO:0009626);; Biolog…	K00083|4.31298e-157|eus:EUTSA_v10025561mg|hypothetical protein; K00083 cinnamyl-alcohol dehydrogenase [EC:1.1.1.195] (A)	[Q]	Secondary metabolites biosynthesis, transport and catabolism	Alcohol dehydrogenase GroES-like domain	Cinnamyl alcohol dehydrogenase 7 GN=At4g37980 OS=Arabidopsis thaliana (Mouse-ear cress) PE=1 SV=2	BnaA08g15920D protein {ECO:0000313|EMBL:CDX90392.1} OS=Brassica napus (Rape) PE=4 SV=1	Q	Secondary metabolites biosynthesis, transport and catabolism	BnaA08g15920D [Brassica napus]
BjuA009451	[RTKL]	--	Cellular Component: plasma membrane (GO:0005886);; Molecular Function: kinase activity (GO:0016301);;	--	--	--	Carbohydrate-binding protein of the ER;; Protein kinase domain;; Protein tyrosine kinase;; Leucine rich repeat;; Leucine Rich repeats (2 copies);; Leucine Rich Repeat	Receptor-like protein kinase At5g59670 (Precursor) GN=At5g59670 OS=Arabidopsis thaliana (Mouse-ear cress) PE=1 SV=1	BnaC03g11660D protein {ECO:0000313|EMBL:CDX71082.1} OS=Brassica napus (Rape) PE=4 SV=1	T	Signal transduction mechanisms	PREDICTED: receptor-like protein kinase At5g59670 [Brassica rapa]
BjuB000974	[OC]	--	Molecular Function: protein disulfide isomerase activity (GO:0003756);; Cellular Component: cytosol (GO:0005829);; Biological Process: protein folding (GO:0006457);; Biological Process: phosphatidylinositol biosynthetic process (GO:0006661);; Biological Process: glycerol ether metabolic process (GO:0006662);; Molecular Function: electron carrier activity (GO:0009055);; Molecular Function: protein…	K03671|9.44837e-84|brp:103843239|thioredoxin-like protein CXXS1; K03671 thioredoxin 1 (A)	[O]	Posttranslational modification, protein turnover, chaperones	Thioredoxin	Thioredoxin-like protein CXXS1 GN=CXXS1 OS=Arabidopsis thaliana (Mouse-ear cress) PE=2 SV=2	BnaC08g42050D protein {ECO:0000313|EMBL:CDY34646.1} OS=Brassica napus (Rape) PE=4 SV=1	O	Posttranslational modification, protein turnover, chaperones	BnaC08g42050D [Brassica napus]
BjuB026898	--	--	Cellular Component: extracellular region (GO:0005576);; Cellular Component: plasmodesma (GO:0009506);; Molecular Function: ceramidase activity (GO:0017040);;	K12349|0|brp:103865645|neutral ceramidase-like; K12349 neutral ceramidase [EC:3.5.1.23] (A)	[T]	Signal transduction mechanisms	Neutral/alkaline non-lysosomal ceramidase	Neutral ceramidase (Precursor) GN=At2g38010 OS=Arabidopsis thaliana (Mouse-ear cress) PE=3 SV=1	Uncharacterized protein {ECO:0000313|EnsemblPlants:Bra017143.1-P} OS=Brassica rapa subsp. pekinensis (Chinese cabbage) PE=4 SV=1	G	Carbohydrate transport and metabolism	PREDICTED: neutral ceramidase-like [Brassica rapa]
BjuA009115	--	--	--	--	--	--	--	--	BnaA03g55740D protein {ECO:0000313|EMBL:CDY60230.1} OS=Brassica napus (Rape) PE=4 SV=1	S	Function unknown	BnaA03g55740D [Brassica napus]
BjuA010004	--	--	--	--	--	--	--	--	Uncharacterized protein {ECO:0000313|EnsemblPlants:Bra022906.1-P} OS=Brassica rapa subsp. pekinensis (Chinese cabbage) PE=4 SV=1	K	Transcription	PREDICTED: uncharacterized protein LOC103857689 [Brassica rapa]
BjuB042023	--	--	Biological Process: protein glycosylation (GO:0006486);; Cellular Component: integral component of mitochondrial inner membrane (GO:0031305);;	K17785|0|brp:103835103|uncharacterized LOC103835103; K17785 mitofilin (A)	--	--	Mitochondrial inner membrane protein	--	Uncharacterized protein {ECO:0000313|EnsemblPlants:Bra010667.1-P} OS=Brassica rapa subsp. pekinensis (Chinese cabbage) PE=4 SV=1	S	Function unknown	PREDICTED: uncharacterized protein LOC103835103 [Brassica rapa]
BjuB027152	[RTKL]	--	Molecular Function: protein kinase activity (GO:0004672);; Cellular Component: plasma membrane (GO:0005886);; Biological Process: phosphorylation (GO:0016310);;	--	[T]	Signal transduction mechanisms	Protein kinase domain;; Protein tyrosine kinase	Mitogen-activated protein kinase kinase kinase 1 GN=MEKK1 OS=Arabidopsis thaliana (Mouse-ear cress) PE=1 SV=2	BnaA04g24220D protein {ECO:0000313|EMBL:CDY06893.1} OS=Brassica napus (Rape) PE=4 SV=1	T	Signal transduction mechanisms	BnaA04g24220D [Brassica napus]
BjuB041984	--	--	Molecular Function: cytochrome-c oxidase activity (GO:0004129);; Cellular Component: mitochondrial respiratory chain complex IV (GO:0005751);;	K02266|2.39496e-68|brp:103835051|cytochrome c oxidase subunit 6a, mitochondrial; K02266 cytochrome c oxidase subunit 6a (A)	[C]	Energy production and conversion	Cytochrome c oxidase subunit VIa	Cytochrome c oxidase subunit 6a, mitochondrial (Precursor) GN=COX6A OS=Arabidopsis thaliana (Mouse-ear cress) PE=2 SV=1	BnaA08g15810D protein {ECO:0000313|EMBL:CDX90403.1} OS=Brassica napus (Rape) PE=3 SV=1	C	Energy production and conversion	PREDICTED: cytochrome c oxidase subunit 6a, mitochondrial [Brassica rapa]
BjuB011832	--	--	Molecular Function: nucleotide binding (GO:0000166);; Molecular Function: protein kinase activity (GO:0004672);; Biological Process: protein phosphorylation (GO:0006468);;	--	[T]	Signal transduction mechanisms	Protein tyrosine kinase;; Protein kinase domain	Probable receptor-like protein kinase At2g42960 GN=At2g42960 OS=Arabidopsis thaliana (Mouse-ear cress) PE=3 SV=1	Uncharacterized protein {ECO:0000313|EnsemblPlants:Bra007433.1-P} OS=Brassica rapa subsp. pekinensis (Chinese cabbage) PE=3 SV=1	T	Signal transduction mechanisms	PREDICTED: probable receptor-like protein kinase At2g42960 [Brassica rapa]
BjuA009836	--	--	Molecular Function: DNA binding (GO:0003677);; Molecular Function: sequence-specific DNA binding transcription factor activity (GO:0003700);; Cellular Component: nucleus (GO:0005634);; Biological Process: regulation of transcription, DNA-templated (GO:0006355);; Biological Process: negative regulation of flower development (GO:0009910);; Biological Process: vernalization response (GO:0010048);; B…	--	[K]	Transcription	SRF-type transcription factor (DNA-binding and dimerisation domain)	MADS-box protein FLOWERING LOCUS C GN=T31P16.130 OS=Arabidopsis thaliana (Mouse-ear cress) PE=2 SV=1	Uncharacterized protein {ECO:0000313|EnsemblPlants:Bra022771.1-P} OS=Brassica rapa subsp. pekinensis (Chinese cabbage) PE=4 SV=1	K	Transcription	MADS-box protein [Brassica napus]
BjuA009755	--	--	--	--	[R]	General function prediction only	--	--	Uncharacterized protein {ECO:0000313|EnsemblPlants:Bra032513.1-P} OS=Brassica rapa subsp. pekinensis (Chinese cabbage) PE=4 SV=1	R	General function prediction only	PREDICTED: putative ribonuclease H protein At1g65750 [Brassica rapa]
BjuA041820	--	--	Cellular Component: mitochondrion (GO:0005739);;	--	[R]	General function prediction only	PPR repeat family;; PPR repeat;; PPR repeat;; Pentatricopeptide repeat domain;; Replication factor C C-terminal domain	Pentatricopeptide repeat-containing protein At5g16420, mitochondrial (Precursor) GN=At5g16420 OS=Arabidopsis thaliana (Mouse-ear cress) PE=2 SV=1	Uncharacterized protein {ECO:0000313|EnsemblPlants:Bra006353.1-P} OS=Brassica rapa subsp. pekinensis (Chinese cabbage) PE=4 SV=1	R	General function prediction only	PREDICTED: pentatricopeptide repeat-containing protein At5g16420, mitochondrial [Brassica rapa]
BjuB026980	--	--	--	--	--	--	--	--	BnaA04g22770D protein {ECO:0000313|EMBL:CDY07038.1} OS=Brassica napus (Rape) PE=4 SV=1	S	Function unknown	BnaA04g22770D [Brassica napus]
BjuB041907	--	--	Cellular Component: chloroplast stroma (GO:0009570);; Biological Process: photosystem II assembly (GO:0010207);;	--	--	--	--	--	BnaA03g20540D protein {ECO:0000313|EMBL:CDX83452.1} OS=Brassica napus (Rape) PE=4 SV=1	S	Function unknown	BnaA03g20540D [Brassica napus]
BjuB042052	--	--	Molecular Function: nucleotide binding (GO:0000166);; Molecular Function: protein kinase activity (GO:0004672);; Biological Process: phosphorylation (GO:0016310);;	--	[T]	Signal transduction mechanisms	Protein tyrosine kinase;; Protein kinase domain	Brassinosteroid LRR receptor kinase (Precursor) GN=CURL3 OS=Solanum lycopersicum (Tomato) PE=1 SV=1	BnaC04g47500D protein {ECO:0000313|EMBL:CDY14753.1} OS=Brassica napus (Rape) PE=4 SV=1	T	Signal transduction mechanisms	unnamed protein product [Vitis vinifera]
BjuA009447	[KAD]	--	Molecular Function: DNA binding (GO:0003677);; Molecular Function: chromatin binding (GO:0003682);; Molecular Function: sequence-specific DNA binding transcription factor activity (GO:0003700);; Cellular Component: nucleus (GO:0005634);; Biological Process: regulation of transcription, DNA-templated (GO:0006355);; Biological Process: response to salt stress (GO:0009651);; Biological Process: resp…	K09422|8.37336e-144|ath:AT5G59780|MYB59; transcription factor MYB59; K09422 myb proto-oncogene protein, plant (A)	[K]	Transcription	Myb-like DNA-binding domain;; Myb-like DNA-binding domain	Transcription factor MYB59 GN=MYB59 OS=Arabidopsis thaliana (Mouse-ear cress) PE=2 SV=2	Uncharacterized protein {ECO:0000313|EnsemblPlants:Bra006694.1-P} OS=Brassica rapa subsp. pekinensis (Chinese cabbage) PE=4 SV=1	K	Transcription	PREDICTED: transcription factor MYB59 isoform X2 [Brassica rapa]
BjuA041640	--	--	--	--	--	--	--	--	BnaA05g26280D protein {ECO:0000313|EMBL:CDY60120.1} OS=Brassica napus (Rape) PE=4 SV=1	--	--	BnaA05g26280D [Brassica napus]
BjuA009237	[R]	General function prediction only	Molecular Function: RNA binding (GO:0003723);; Cellular Component: nucleolus (GO:0005730);; Biological Process: rRNA processing (GO:0006364);; Cellular Component: ribonucleoprotein complex (GO:0030529);;	K06961|1.16057e-68|brp:103855441|KRR1 small subunit processome component homolog; K06961 ribosomal RNA assembly protein (A)	[JD]	--	--	--	Uncharacterized protein {ECO:0000313|EnsemblPlants:Bra005702.1-P} OS=Brassica rapa subsp. pekinensis (Chinese cabbage) PE=4 SV=1	R	General function prediction only	PREDICTED: KRR1 small subunit processome component homolog [Brassica rapa]
BjuA041737	[KAD]	--	Molecular Function: DNA binding (GO:0003677);; Molecular Function: chromatin binding (GO:0003682);; Molecular Function: sequence-specific DNA binding transcription factor activity (GO:0003700);; Cellular Component: nucleus (GO:0005634);; Biological Process: regulation of transcription, DNA-templated (GO:0006355);;	K09422|1.84853e-144|brp:103856072|protein ODORANT1-like; K09422 myb proto-oncogene protein, plant (A)	[K]	Transcription	Myb-like DNA-binding domain;; Myb-like DNA-binding domain	Protein ODORANT1 GN=ODO1 OS=Petunia hybrida (Petunia) PE=2 SV=1	BnaA03g04840D protein {ECO:0000313|EMBL:CDX78572.1} OS=Brassica napus (Rape) PE=4 SV=1	K	Transcription	PREDICTED: protein ODORANT1-like [Brassica rapa]
BjuA041821	[H]	Coenzyme transport and metabolism	Cellular Component: cytoplasm (GO:0005737);; Molecular Function: methyltransferase activity (GO:0008168);; Molecular Function: ribonuclease inhibitor activity (GO:0008428);; Biological Process: methylation (GO:0032259);; Biological Process: regulation of RNA metabolic process (GO:0051252);;	--	--	--	Demethylmenaquinone methyltransferase	Putative 4-hydroxy-4-methyl-2-oxoglutarate aldolase 2 GN=At5g16450 OS=Arabidopsis thaliana (Mouse-ear cress) PE=1 SV=1	4-hydroxy-4-methyl-2-oxoglutarate aldolase {ECO:0000256|RuleBase:RU004338} OS=Brassica napus (Rape) PE=3 SV=1	R	General function prediction only	BnaA03g06030D [Brassica napus]
BjuA009143	--	--	--	--	--	--	Collagen triple helix repeat (20 copies)	--	BnaA03g55830D protein {ECO:0000313|EMBL:CDY67399.1} OS=Brassica napus (Rape) PE=4 SV=1	--	--	BnaA03g55830D [Brassica napus]
BjuB046815	[O]	Posttranslational modification, protein turnover, chaperones	Molecular Function: protein kinase activity (GO:0004672);; Molecular Function: protein binding (GO:0005515);; Cellular Component: nucleus (GO:0005634);; Biological Process: intracellular signal transduction (GO:0007243);; Biological Process: response to indolebutyric acid (GO:0080026);;	K04371|1.73014e-130|crb:CARUB_v10025007mg|hypothetical protein; K04371 mitogen-activated protein kinase 1/3 [EC:2.7.11.24] (A)	[T]	Signal transduction mechanisms	Ubiquitin-conjugating enzyme;; Protein kinase domain	Mitogen-activated protein kinase 12 GN=MPK12 OS=Arabidopsis thaliana (Mouse-ear cress) PE=1 SV=1	BnaA05g05340D protein {ECO:0000313|EMBL:CDX74788.1} OS=Brassica napus (Rape) PE=4 SV=1	T	Signal transduction mechanisms	BnaA05g05340D [Brassica napus]
BjuA009965	[O]	Posttranslational modification, protein turnover, chaperones	Biological Process: protein import into nucleus, docking (GO:0000059);; Cellular Component: nuclear pore (GO:0005643);; Cellular Component: cytosol (GO:0005829);; Biological Process: mRNA export from nucleus (GO:0006406);; Molecular Function: Ran GTPase binding (GO:0008536);; Molecular Function: protein transporter activity (GO:0008565);; Biological Process: nucleotide biosynthetic process (GO:00…	--	[YU]	--	Importin-beta N-terminal domain;; Cse1;; Exportin 1-like protein	Importin beta-like SAD2 {ECO:0000305} OS=Arabidopsis thaliana (Mouse-ear cress) PE=1 SV=1	Uncharacterized protein {ECO:0000313|EnsemblPlants:Bra022860.1-P} OS=Brassica rapa subsp. pekinensis (Chinese cabbage) PE=4 SV=1	O	Posttranslational modification, protein turnover, chaperones	PREDICTED: probable importin-7 homolog [Brassica rapa]
BjuA009677	--	--	--	--	--	--	--	Putative F-box/LRR-repeat protein At5g54820 GN=At5g54820 OS=Arabidopsis thaliana (Mouse-ear cress) PE=3 SV=1	Uncharacterized protein {ECO:0000313|EnsemblPlants:Bra029003.1-P} OS=Brassica rapa subsp. pekinensis (Chinese cabbage) PE=4 SV=1	R	General function prediction only	PREDICTED: putative F-box/LRR-repeat protein At5g54820 [Brassica rapa]
BjuB027037	--	--	Cellular Component: intracellular part (GO:0044424);;	--	--	--	F-box domain;; F-box associated	F-box/LRR-repeat protein At2g43260 GN=At2g43260 OS=Arabidopsis thaliana (Mouse-ear cress) PE=2 SV=1	BnaC04g02900D protein {ECO:0000313|EMBL:CDY17929.1} OS=Brassica napus (Rape) PE=4 SV=1	R	General function prediction only	BnaC04g02900D [Brassica napus]
BjuA009191	--	--	Cellular Component: mitochondrion (GO:0005739);; Biological Process: response to brassinosteroid (GO:0009741);;	--	--	--	--	--	BnaA03g03200D protein {ECO:0000313|EMBL:CDX78408.1} OS=Brassica napus (Rape) PE=4 SV=1	S	Function unknown	PREDICTED: uncharacterized protein LOC103855896 [Brassica rapa]
BjuA041778	--	--	Cellular Component: cytoplasm (GO:0005737);;	--	[R]	General function prediction only	Ankyrin repeats (3 copies);; Ankyrin repeat;; Ankyrin repeats (many copies);; Ankyrin repeat;; Ankyrin repeats (many copies);; Domain of unknown function	--	Uncharacterized protein {ECO:0000313|EnsemblPlants:Bra006304.1-P} OS=Brassica rapa subsp. pekinensis (Chinese cabbage) PE=4 SV=1	R	General function prediction only	PREDICTED: ankyrin repeat-containing protein At2g01680 [Brassica rapa]
BjuA009590	--	--	--	--	--	--	Leucine Rich Repeat	Putative FBD-associated F-box protein At5g56560 GN=At5g56560 OS=Arabidopsis thaliana (Mouse-ear cress) PE=3 SV=2	BnaA03g10730D protein {ECO:0000313|EMBL:CDX88576.1} OS=Brassica napus (Rape) PE=4 SV=1	R	General function prediction only	BnaA03g10730D [Brassica napus]
BjuA041770	--	--	Cellular Component: extracellular region (GO:0005576);; Biological Process: gibberellic acid mediated signaling pathway (GO:0009740);; Biological Process: cysteine biosynthetic process (GO:0019344);; Biological Process: cell redox homeostasis (GO:0045454);;	--	--	--	--	Gibberellin-regulated protein 4 (Precursor) GN=GASA4 OS=Arabidopsis thaliana (Mouse-ear cress) PE=1 SV=2	Uncharacterized protein {ECO:0000313|EnsemblPlants:Bra006291.1-P} OS=Brassica rapa subsp. pekinensis (Chinese cabbage) PE=4 SV=1	--	--	BnaA03g05320D [Brassica napus]
BjuA041769	[J]	Translation, ribosomal structure and biogenesis	Molecular Function: structural constituent of ribosome (GO:0003735);; Cellular Component: mitochondrion (GO:0005739);; Cellular Component: ribosome (GO:0005840);; Biological Process: translation (GO:0006412);; Cellular Component: chloroplast (GO:0009507);;	K02899|2.13956e-93|brp:103856126|probable 39S ribosomal protein L27, mitochondrial; K02899 large subunit ribosomal protein L27 (A)	[J]	Translation, ribosomal structure and biogenesis	Ribosomal L27 protein	50S ribosomal protein L27, chloroplastic {ECO:0000255|HAMAP-Rule:MF_00539} OS=Phaeodactylum tricornutum (strain CCAP 1055/1) PE=3 SV=1	BnaA03g05310D protein {ECO:0000313|EMBL:CDX78619.1} OS=Brassica napus (Rape) PE=3 SV=1	J	Translation, ribosomal structure and biogenesis	BnaA03g05310D [Brassica napus]
BjuA010210	[R]	General function prediction only	Cellular Component: nucleus (GO:0005634);; Molecular Function: zinc ion binding (GO:0008270);; Molecular Function: sequence-specific DNA binding (GO:0043565);;	--	[R]	General function prediction only	Zinc finger, C2H2 type;; C2H2-type zinc finger;; Zinc-finger double domain	Uncharacterized zinc finger protein At4g06634 GN=At4g06634 OS=Arabidopsis thaliana (Mouse-ear cress) PE=1 SV=1	Uncharacterized protein {ECO:0000313|EnsemblPlants:Bra029186.1-P} OS=Brassica rapa subsp. pekinensis (Chinese cabbage) PE=4 SV=1	R	General function prediction only	PREDICTED: uncharacterized zinc finger protein At4g06634-like [Brassica rapa]
BjuB042138	[R]	General function prediction only	Biological Process: maltose metabolic process (GO:0000023);; Biological Process: plasma membrane pyruvate transport (GO:0006849);; Molecular Function: bile acid:sodium symporter activity (GO:0008508);; Cellular Component: chloroplast thylakoid (GO:0009534);; Cellular Component: chloroplast envelope (GO:0009941);; Cellular Component: integral component of membrane (GO:0016021);; Biological Process…	K03453|0|brp:103865687|sodium/pyruvate cotransporter BASS2, chloroplastic; K03453 bile acid:Na+ symporter, BASS family (A)	[P]	Inorganic ion transport and metabolism	Sodium Bile acid symporter family;; SBF-like CPA transporter family (DUF4137)	Sodium/pyruvate cotransporter BASS2, chloroplastic (Precursor) GN=F12C20.6 OS=Arabidopsis thaliana (Mouse-ear cress) PE=2 SV=1	Uncharacterized protein {ECO:0000313|EnsemblPlants:Bra017101.1-P} OS=Brassica rapa subsp. pekinensis (Chinese cabbage) PE=4 SV=1	P	Inorganic ion transport and metabolism	PREDICTED: sodium/pyruvate cotransporter BASS2, chloroplastic [Brassica rapa]
BjuA009812	--	--	Biological Process: response to reactive oxygen species (GO:0000302);; Cellular Component: chloroplast outer membrane (GO:0009707);; Biological Process: chloroplast fission (GO:0010020);; Biological Process: protein-phycocyanobilin linkage (GO:0017009);; Biological Process: regulation of cell division (GO:0051302);;	--	--	--	CpeT/CpcT family (DUF1001)	Chromophore lyase CRL, chloroplastic GN=K3K7.20 OS=Arabidopsis thaliana (Mouse-ear cress) PE=1 SV=1	BnaA03g13360D protein {ECO:0000313|EMBL:CDX84894.1} OS=Brassica napus (Rape) PE=3 SV=1	S	Function unknown	PREDICTED: chromophore lyase CRL, chloroplastic isoform X1 [Brassica rapa]
BjuB026950	--	--	Molecular Function: DNA binding (GO:0003677);; Molecular Function: DNA (cytosine-5-)-methyltransferase activity (GO:0003886);; Cellular Component: nucleus (GO:0005634);; Molecular Function: 2 iron, 2 sulfur cluster binding (GO:0051537);; Biological Process: C-5 methylation of cytosine (GO:0090116);;	K00558|5.70938e-41|brp:103864404|DNA (cytosine-5)-methyltransferase 1-like; K00558 DNA (cytosine-5)-methyltransferase 1 [EC:2.1.1.37] (A)	--	--	C-5 cytosine-specific DNA methylase	DNA (cytosine-5)-methyltransferase 1 GN=At5g49160 OS=Arabidopsis thaliana (Mouse-ear cress) PE=1 SV=1	Cytosine-specific methyltransferase {ECO:0000256|RuleBase:RU000417} OS=Brassica napus (Rape) PE=3 SV=1	K	Transcription	BnaA04g13390D [Brassica napus]
BjuA009600	--	--	Cellular Component: nucleus (GO:0005634);;	--	--	--	FBD;; Leucine Rich Repeat;; F-box domain;; F-box-like	FBD-associated F-box protein At5g56380 GN=At5g56380 OS=Arabidopsis thaliana (Mouse-ear cress) PE=2 SV=2	Uncharacterized protein {ECO:0000313|EnsemblPlants:Bra028930.1-P} OS=Brassica rapa subsp. pekinensis (Chinese cabbage) PE=4 SV=1	R	General function prediction only	PREDICTED: FBD-associated F-box protein At5g56380 [Brassica rapa]
BjuA008965	--	--	Molecular Function: nucleic acid binding (GO:0003676);; Cellular Component: nucleus (GO:0005634);; Molecular Function: zinc ion binding (GO:0008270);; Biological Process: plant-type cell wall modification (GO:0009827);; Biological Process: pollen tube growth (GO:0009860);;	--	[R]	General function prediction only	C2H2-type zinc finger;; Zinc finger, C2H2 type;; C2H2-type zinc finger	Zinc finger protein ZAT5 GN=ZAT5 OS=Arabidopsis thaliana (Mouse-ear cress) PE=2 SV=1	Uncharacterized protein {ECO:0000313|EnsemblPlants:Bra005803.1-P} OS=Brassica rapa subsp. pekinensis (Chinese cabbage) PE=4 SV=1	R	General function prediction only	PREDICTED: zinc finger protein ZAT5-like [Brassica rapa]
BjuA009056	--	--	--	--	--	--	Leucine Rich Repeat;; Leucine rich repeat;; Leucine Rich repeats (2 copies);; Leucine rich repeat;; Leucine Rich repeat	Polygalacturonase inhibitor 1 (Precursor) GN=PGIP1 OS=Arabidopsis thaliana (Mouse-ear cress) PE=2 SV=1	Uncharacterized protein {ECO:0000313|EnsemblPlants:Bra005918.1-P} OS=Brassica rapa subsp. pekinensis (Chinese cabbage) PE=4 SV=1	O	Posttranslational modification, protein turnover, chaperones	PREDICTED: polygalacturonase inhibitor 1-like [Brassica rapa]
BjuA009020	[GC]	--	Cellular Component: nucleus (GO:0005634);; Biological Process: DNA repair (GO:0006281);; Biological Process: DNA recombination (GO:0006310);; Molecular Function: UDP-glycosyltransferase activity (GO:0008194);; Molecular Function: transferase activity, transferring hexosyl groups (GO:0016758);; Biological Process: response to arsenic-containing substance (GO:0046685);;	--	[GC]	--	UDP-glucoronosyl and UDP-glucosyl transferase	UDP-glycosyltransferase 76C4 GN=UGT76C4 OS=Arabidopsis thaliana (Mouse-ear cress) PE=2 SV=1	BnaA03g01780D protein {ECO:0000313|EMBL:CDY11342.1} OS=Brassica napus (Rape) PE=4 SV=1	G	Carbohydrate transport and metabolism	PREDICTED: LOW QUALITY PROTEIN: UDP-glycosyltransferase 76C4-like [Brassica rapa]
BjuA009860	--	--	Molecular Function: endodeoxyribonuclease activity (GO:0004520);; Cellular Component: nucleus (GO:0005634);; Biological Process: DNA repair (GO:0006281);;	K15078|0|brp:103857310|structure-specific endonuclease subunit slx1; K15078 structure-specific endonuclease subunit SLX1 [EC:3.6.1.-] (A)	[R]	General function prediction only	GIY-YIG catalytic domain	--	Structure-specific endonuclease subunit SLX1 homolog {ECO:0000256|HAMAP-Rule:MF_03100} OS=Brassica napus (Rape) PE=3 SV=1	R	General function prediction only	PREDICTED: structure-specific endonuclease subunit slx1 [Brassica rapa]
BjuA009252	--	--	--	--	--	--	Domain of unknown function (DUF3444)	--	Uncharacterized protein {ECO:0000313|EnsemblPlants:Bra006479.1-P} OS=Brassica rapa subsp. pekinensis (Chinese cabbage) PE=4 SV=1	O	Posttranslational modification, protein turnover, chaperones	PREDICTED: uncharacterized protein LOC103856335 [Brassica rapa]
BjuA009980	--	--	Cellular Component: cytosol (GO:0005829);; Cellular Component: plasma membrane (GO:0005886);; Biological Process: response to abscisic acid (GO:0009737);; Biological Process: response to cadmium ion (GO:0046686);;	--	--	--	--	--	Uncharacterized protein {ECO:0000313|EnsemblPlants:Bra022880.1-P} OS=Brassica rapa subsp. pekinensis (Chinese cabbage) PE=4 SV=1	--	--	PREDICTED: myosin-3-like [Brassica rapa]
BjuB042038	--	--	--	--	--	--	F-box domain	F-box protein At2g41170 GN=At2g41170 OS=Arabidopsis thaliana (Mouse-ear cress) PE=2 SV=1	Uncharacterized protein {ECO:0000313|EMBL:EOA27338.1} OS=Capsella rubella PE=4 SV=1	R	General function prediction only	hypothetical protein CARUB_v10023454mg [Capsella rubella]
BjuA009416	--	--	Cellular Component: chloroplast (GO:0009507);;	--	--	--	--	--	Uncharacterized protein {ECO:0000313|EnsemblPlants:Bra006660.1-P} OS=Brassica rapa subsp. pekinensis (Chinese cabbage) PE=4 SV=1	S	Function unknown	PREDICTED: uncharacterized protein LOC103856561 [Brassica rapa]
BjuA008828	--	--	--	--	--	--	--	--	BnaA03g00410D protein {ECO:0000313|EMBL:CDY11205.1} OS=Brassica napus (Rape) PE=4 SV=1	C	Energy production and conversion	PREDICTED: uncharacterized protein LOC103855425 [Brassica rapa]
BjuB041981	[E]	Amino acid transport and metabolism	Cellular Component: cytoplasm (GO:0005737);; Biological Process: ethylene biosynthetic process (GO:0009693);; Biological Process: response to chitin (GO:0010200);; Molecular Function: transferase activity (GO:0016740);; Molecular Function: 1-aminocyclopropane-1-carboxylate synthase activity (GO:0016847);; Molecular Function: pyridoxal phosphate binding (GO:0030170);; Biological Process: 1-aminocy…	K01762|0|brp:103835047|1-aminocyclopropane-1-carboxylate synthase 8; K01762 1-aminocyclopropane-1-carboxylate synthase [EC:4.4.1.14] (A)	[T]	Signal transduction mechanisms	Aminotransferase class I and II	1-aminocyclopropane-1-carboxylate synthase 8 GN=ACS8 OS=Arabidopsis thaliana (Mouse-ear cress) PE=1 SV=1	Uncharacterized protein {ECO:0000313|EnsemblPlants:Bra010611.1-P} OS=Brassica rapa subsp. pekinensis (Chinese cabbage) PE=3 SV=1	H	Coenzyme transport and metabolism	PREDICTED: 1-aminocyclopropane-1-carboxylate synthase 8 [Brassica rapa]
BjuA009625	--	--	Cellular Component: endoplasmic reticulum (GO:0005783);; Biological Process: embryo development ending in seed dormancy (GO:0009793);;	--	[R]	General function prediction only	Uncharacterised protein family (UPF0172)	ER membrane protein complex subunit 8/9 homolog GN=EMB2731 OS=Arabidopsis thaliana (Mouse-ear cress) PE=2 SV=1	BnaA03g11160D protein {ECO:0000313|EMBL:CDY36770.1} OS=Brassica napus (Rape) PE=4 SV=1	R	General function prediction only	BnaA03g11160D [Brassica napus]
BjuA041838	[R]	General function prediction only	Cellular Component: cytosol (GO:0005829);; Cellular Component: proteasome regulatory particle, lid subcomplex (GO:0008541);; Biological Process: leaf morphogenesis (GO:0009965);; Biological Process: DNA endoreduplication (GO:0042023);; Biological Process: proteasome-mediated ubiquitin-dependent protein catabolic process (GO:0043161);; Biological Process: regulation of unidimensional cell growth (…	--	[O]	Posttranslational modification, protein turnover, chaperones	JAB1/Mov34/MPN/PAD-1 ubiquitin protease;; Nup53/35/40-type RNA recognition motif;; RNA recognition motif. (a.k.a. RRM, RBD, or RNP domain)	26S proteasome non-ATPase regulatory subunit 7 homolog A GN=MJJ3.19 OS=Arabidopsis thaliana (Mouse-ear cress) PE=1 SV=1	Uncharacterized protein {ECO:0000313|EnsemblPlants:Bra006369.1-P} OS=Brassica rapa subsp. pekinensis (Chinese cabbage) PE=4 SV=1	R	General function prediction only	BnaA03g06180D [Brassica napus]
BjuB041915	[RTKL]	--	Molecular Function: protein serine/threonine kinase activity (GO:0004674);; Molecular Function: protein serine/threonine/tyrosine kinase activity (GO:0004712);; Molecular Function: protein tyrosine kinase activity (GO:0004713);; Molecular Function: ATP binding (GO:0005524);; Cellular Component: plasma membrane (GO:0005886);; Biological Process: plant-type cell wall modification (GO:0009827);; Bio…	--	[T]	Signal transduction mechanisms	Protein tyrosine kinase;; Protein kinase domain;; Ankyrin repeats (3 copies);; Ankyrin repeat;; Ankyrin repeats (many copies);; Ankyrin repeats (many copies);; Ankyrin repeat	Serine/threonine-protein kinase CTR1 GN=CTR1 OS=Arabidopsis thaliana (Mouse-ear cress) PE=1 SV=1	Integrin-linked protein kinase-like protein {ECO:0000313|EMBL:AEC10334.1} OS=Arabidopsis thaliana (Mouse-ear cress) PE=4 SV=1	T	Signal transduction mechanisms	PREDICTED: dual specificity protein kinase shkC-like [Camelina sativa]
BjuA009073	[O]	Posttranslational modification, protein turnover, chaperones	Biological Process: cell morphogenesis (GO:0000902);; Cellular Component: cytosol (GO:0005829);; Biological Process: cellular protein modification process (GO:0006464);; Biological Process: membrane fusion (GO:0006944);; Biological Process: response to oxidative stress (GO:0006979);; Molecular Function: peptide-methionine (S)-S-oxide reductase activity (GO:0008113);; Biological Process: cell grow…	K07304|7.25114e-135|brp:103855727|peptide methionine sulfoxide reductase A3-like; K07304 peptide-methionine (S)-S-oxide reductase [EC:1.8.4.11] (A)	[O]	Posttranslational modification, protein turnover, chaperones	Peptide methionine sulfoxide reductase;; Plastocyanin-like domain	Peptide methionine sulfoxide reductase A3 GN=T2I1.180 OS=Arabidopsis thaliana (Mouse-ear cress) PE=1 SV=1	Uncharacterized protein {ECO:0000313|EMBL:KFK25134.1} OS=Arabis alpina (Alpine rock-cress) PE=3 SV=1	O	Posttranslational modification, protein turnover, chaperones	hypothetical protein AALP_AA8G070400 [Arabis alpina]
BjuB001731	[Q]	Secondary metabolites biosynthesis, transport and catabolism	Molecular Function: monooxygenase activity (GO:0004497);; Molecular Function: iron ion binding (GO:0005506);; Molecular Function: electron carrier activity (GO:0009055);; Cellular Component: chloroplast (GO:0009507);; Molecular Function: oxidoreductase activity, acting on paired donors, with incorporation or reduction of molecular oxygen (GO:0016705);; Molecular Function: oxygen binding (GO:00198…	--	[QI]	--	Cytochrome P450	Taxadiene 5-alpha hydroxylase OS=Taxus cuspidata (Japanese yew) PE=1 SV=2	BnaC04g52640D protein {ECO:0000313|EMBL:CDY50827.1} OS=Brassica napus (Rape) PE=3 SV=1	Q	Secondary metabolites biosynthesis, transport and catabolism	BnaC04g52640D [Brassica napus]
BjuB026953	[V]	Defense mechanisms	Molecular Function: ATP binding (GO:0005524);; Cellular Component: plasma membrane (GO:0005886);; Biological Process: ATP catabolic process (GO:0006200);; Biological Process: amino acid transport (GO:0006865);; Biological Process: response to nematode (GO:0009624);; Molecular Function: ATPase activity, coupled to transmembrane movement of substances (GO:0042626);;	--	[Q]	Secondary metabolites biosynthesis, transport and catabolism	ABC-2 type transporter;; ABC transporter	ABC transporter G family member 1 GN=T16B24.1 OS=Arabidopsis thaliana (Mouse-ear cress) PE=2 SV=1	Uncharacterized protein {ECO:0000313|EnsemblPlants:Bra005048.1-P} OS=Brassica rapa subsp. pekinensis (Chinese cabbage) PE=3 SV=1	Q	Secondary metabolites biosynthesis, transport and catabolism	PREDICTED: ABC transporter G family member 1 [Brassica rapa]
BjuA009110	[H]	Coenzyme transport and metabolism	Molecular Function: FMN adenylyltransferase activity (GO:0003919);; Biological Process: riboflavin biosynthetic process (GO:0009231);;	--	[O]	Posttranslational modification, protein turnover, chaperones	FAD synthetase	FAD synthetase 2, chloroplastic (Precursor) GN=RIBF2 OS=Arabidopsis thaliana (Mouse-ear cress) PE=1 SV=1	Uncharacterized protein {ECO:0000313|EnsemblPlants:Bra005986.1-P} OS=Brassica rapa subsp. pekinensis (Chinese cabbage) PE=4 SV=1	S	Function unknown	PREDICTED: FAD synthetase 2, chloroplastic [Brassica rapa]
BjuA008969	[S]	Function unknown	Cellular Component: nucleus (GO:0005634);; Molecular Function: oxidoreductase activity (GO:0016491);; Molecular Function: transition metal ion binding (GO:0046914);; Biological Process: oxidation-reduction process (GO:0055114);;	--	--	--	Protein of unknown function (DUF455)	--	BnaA03g01310D protein {ECO:0000313|EMBL:CDY11295.1} OS=Brassica napus (Rape) PE=4 SV=1	S	Function unknown	BnaA03g01310D [Brassica napus]
BjuA041729	--	--	Cellular Component: vacuolar membrane (GO:0005774);; Cellular Component: plasma membrane (GO:0005886);; Biological Process: response to nitrate (GO:0010167);; Biological Process: nitrate transport (GO:0015706);; Biological Process: cysteine biosynthetic process (GO:0019344);;	--	--	--	Nodulin-like	--	Uncharacterized protein {ECO:0000313|EnsemblPlants:Bra006239.1-P} OS=Brassica rapa subsp. pekinensis (Chinese cabbage) PE=4 SV=1	S	Function unknown	PREDICTED: uncharacterized protein LOC103856061 [Brassica rapa]
BjuB042004	--	--	Cellular Component: extracellular region (GO:0005576);; Molecular Function: metal ion binding (GO:0046872);;	--	[O]	Posttranslational modification, protein turnover, chaperones	Ring finger domain;; RING-H2 zinc finger;; Zinc finger, C3HC4 type (RING finger);; Zinc finger, C3HC4 type (RING finger);; Zinc finger, C3HC4 type (RING finger)	RING-H2 finger protein ATL32 (Precursor) GN=ATL32 OS=Arabidopsis thaliana (Mouse-ear cress) PE=2 SV=3	BnaC03g60870D protein {ECO:0000313|EMBL:CDY39477.1} OS=Brassica napus (Rape) PE=4 SV=1	O	Posttranslational modification, protein turnover, chaperones	BnaC03g60870D [Brassica napus]
BjuB042043	--	--	Molecular Function: sequence-specific DNA binding transcription factor activity (GO:0003700);; Cellular Component: nucleus (GO:0005634);; Biological Process: response to xenobiotic stimulus (GO:0009410);; Biological Process: abscisic acid-activated signaling pathway (GO:0009738);; Biological Process: endoplasmic reticulum unfolded protein response (GO:0030968);; Molecular Function: sequence-speci…	K14432|2.40321e-174|brp:103865861|ABSCISIC ACID-INSENSITIVE 5-like protein 3; K14432 ABA responsive element binding factor (A)	--	--	bZIP transcription factor;; Basic region leucine zipper	ABSCISIC ACID-INSENSITIVE 5-like protein 3 GN=T3K9.16 OS=Arabidopsis thaliana (Mouse-ear cress) PE=1 SV=1	BnaC04g56840D protein {ECO:0000313|EMBL:CDY57581.1} OS=Brassica napus (Rape) PE=4 SV=1	K	Transcription	PREDICTED: ABSCISIC ACID-INSENSITIVE 5-like protein 3 [Brassica rapa]
BjuA041716	[V]	Defense mechanisms	Biological Process: mitotic G2 phase (GO:0000085);; Biological Process: microtubule cytoskeleton organization (GO:0000226);; Biological Process: cytokinesis by cell plate formation (GO:0000911);; Cellular Component: nucleus (GO:0005634);; Cellular Component: chromosome (GO:0005694);; Biological Process: DNA replication initiation (GO:0006270);; Biological Process: regulation of DNA replication (G…	K11420|0|brp:103856044|histone-lysine N-methyltransferase, H3 lysine-9 specific SUVH4; K11420 euchromatic histone-lysine N-methyltransferase [EC:2.1.1.43] (A)	[BK]	--	SAD/SRA domain;; SET domain;; Pre-SET motif	Histone-lysine N-methyltransferase, H3 lysine-9 specific SUVH4 GN=MAC12.7 OS=Arabidopsis thaliana (Mouse-ear cress) PE=1 SV=2	Uncharacterized protein {ECO:0000313|EnsemblPlants:Bra006226.1-P} OS=Brassica rapa subsp. pekinensis (Chinese cabbage) PE=4 SV=1	K	Transcription	BnaA03g04610D [Brassica napus]
BjuB026947	--	--	Molecular Function: Rab GTPase activator activity (GO:0005097);; Cellular Component: nucleus (GO:0005634);; Cellular Component: cytosol (GO:0005829);; Biological Process: positive regulation of Rab GTPase activity (GO:0032851);;	--	[U]	Intracellular trafficking, secretion, and vesicular transport	Rab-GTPase-TBC domain	--	Uncharacterized protein {ECO:0000313|EMBL:KFK36819.1} OS=Arabis alpina (Alpine rock-cress) PE=4 SV=1	U	Intracellular trafficking, secretion, and vesicular transport	hypothetical protein AALP_AA4G175400 [Arabis alpina]
BjuA041771	--	--	Molecular Function: RNA binding (GO:0003723);; Cellular Component: nucleus (GO:0005634);;	--	[L]	Replication, recombination and repair	KH domain;; KH domain;; hAT family C-terminal dimerisation region;; Domain of unknown function (DUF4413);; KH domain;; BED zinc finger;; NusA-like KH domain	Zinc finger BED domain-containing protein RICESLEEPER 2 OS=Oryza sativa subsp. japonica (Rice) PE=2 SV=1	BnaA03g05350D protein {ECO:0000313|EMBL:CDX78623.1} OS=Brassica napus (Rape) PE=4 SV=1	A	RNA processing and modification	PREDICTED: zinc finger BED domain-containing protein RICESLEEPER 2-like [Brassica rapa]
BjuB027038	--	--	Cellular Component: mitochondrion (GO:0005739);;	--	--	--	F-box domain	F-box protein At2g43440 GN=At2g43440 OS=Arabidopsis thaliana (Mouse-ear cress) PE=2 SV=1	BnaA04g25050D protein {ECO:0000313|EMBL:CDY30404.1} OS=Brassica napus (Rape) PE=4 SV=1	S	Function unknown	BnaA04g25050D [Brassica napus]
BjuA009473	[K]	Transcription	Biological Process: RNA splicing, via endonucleolytic cleavage and ligation (GO:0000394);; Molecular Function: RNA binding (GO:0003723);; Molecular Function: DNA-directed RNA polymerase activity (GO:0003899);; Cellular Component: DNA-directed RNA polymerase II, core complex (GO:0005665);; Biological Process: transcription from RNA polymerase II promoter (GO:0006366);;	K03015|4.32233e-116|brp:103856651|DNA-directed RNA polymerase II subunit RPB7-like; K03015 DNA-directed RNA polymerase II subunit RPB7 (A)	[K]	Transcription	SHS2 domain found in N terminus of Rpb7p/Rpc25p/MJ0397;; S1 RNA binding domain	DNA-directed RNA polymerase II subunit RPB7 OS=Glycine max (Soybean) PE=2 SV=1	Uncharacterized protein {ECO:0000313|EnsemblPlants:Bra006732.1-P} OS=Brassica rapa subsp. pekinensis (Chinese cabbage) PE=4 SV=1	K	Transcription	PREDICTED: DNA-directed RNA polymerase II subunit RPB7-like isoform X1 [Brassica rapa]
BjuA010153	--	--	Biological Process: response to cold (GO:0009409);; Biological Process: response to water deprivation (GO:0009414);; Biological Process: response to salt stress (GO:0009651);; Biological Process: abscisic acid-activated signaling pathway (GO:0009738);; Biological Process: leaf senescence (GO:0010150);;	--	--	--	CAP160 repeat	Low-temperature-induced 65 kDa protein GN=K24M7.3 OS=Arabidopsis thaliana (Mouse-ear cress) PE=2 SV=2	Uncharacterized protein {ECO:0000313|EnsemblPlants:Bra029121.1-P} OS=Brassica rapa subsp. pekinensis (Chinese cabbage) PE=4 SV=1	T	Signal transduction mechanisms	PREDICTED: low-temperature-induced 65 kDa protein-like [Brassica rapa]
BjuA041793	--	--	Molecular Function: zinc ion binding (GO:0008270);;	--	[O]	Posttranslational modification, protein turnover, chaperones	Ring finger domain;; RING-H2 zinc finger;; Zinc finger, C3HC4 type (RING finger);; Anaphase-promoting complex subunit 11 RING-H2 finger	E3 ubiquitin-protein ligase At3g02290 OS=Arabidopsis thaliana (Mouse-ear cress) PE=2 SV=1	BnaA03g05640D protein {ECO:0000313|EMBL:CDX78652.1} OS=Brassica napus (Rape) PE=4 SV=1	O	Posttranslational modification, protein turnover, chaperones	PREDICTED: E3 ubiquitin-protein ligase At3g02290-like [Brassica rapa]
BjuA009385	--	--	--	--	--	--	FBD;; Leucine Rich Repeat;; F-box domain	FBD-associated F-box protein At5g22730 GN=At5g22730 OS=Arabidopsis thaliana (Mouse-ear cress) PE=2 SV=2	BnaA03g08630D protein {ECO:0000313|EMBL:CDX88786.1} OS=Brassica napus (Rape) PE=4 SV=1	R	General function prediction only	PREDICTED: FBD-associated F-box protein At5g22730-like [Brassica rapa]
BjuB027071	--	--	Cellular Component: nucleus (GO:0005634);; Biological Process: response to nitrate (GO:0010167);; Biological Process: nitrate transport (GO:0015706);;	--	--	--	C1 domain	--	BnaC04g49590D protein {ECO:0000313|EMBL:CDY23431.1} OS=Brassica napus (Rape) PE=4 SV=1	R	General function prediction only	BnaC04g49590D [Brassica napus]
BjuB026688	[O]	Posttranslational modification, protein turnover, chaperones	Molecular Function: protein binding (GO:0005515);; Cellular Component: cytoplasm (GO:0005737);; Biological Process: protein folding (GO:0006457);;	--	--	--	Domain of unknown function (DUF3444);; DnaJ domain	Chaperone protein dnaJ 49 OS=Arabidopsis thaliana (Mouse-ear cress) PE=2 SV=2	Uncharacterized protein {ECO:0000313|EMBL:ESQ52165.1} OS=Eutrema salsugineum (Saltwater cress) PE=4 SV=1	O	Posttranslational modification, protein turnover, chaperones	hypothetical protein EUTSA_v10016420mg [Eutrema salsugineum]
BjuB026842	--	--	--	--	[R]	General function prediction only	zinc-binding in reverse transcriptase;; Reverse transcriptase (RNA-dependent DNA polymerase)	Putative ribonuclease H protein At1g65750 GN=At1g65750 OS=Arabidopsis thaliana (Mouse-ear cress) PE=3 SV=1	BnaCnng50740D protein {ECO:0000313|EMBL:CDY66412.1} OS=Brassica napus (Rape) PE=4 SV=1	L	Replication, recombination and repair	PREDICTED: uncharacterized protein LOC103864320 [Brassica rapa]
BjuA008876	--	--	Molecular Function: binding (GO:0005488);;	--	[O]	Posttranslational modification, protein turnover, chaperones	Myb-like DNA-binding domain	Protein REVEILLE 4 GN=F9G14.150 OS=Arabidopsis thaliana (Mouse-ear cress) PE=2 SV=1	BnaA03g00640D protein {ECO:0000313|EMBL:CDY11228.1} OS=Brassica napus (Rape) PE=4 SV=1	K	Transcription	BnaA03g00640D [Brassica napus]
BjuB041927	[J]	Translation, ribosomal structure and biogenesis	Molecular Function: RNA binding (GO:0003723);; Molecular Function: structural constituent of ribosome (GO:0003735);; Cellular Component: vacuole (GO:0005773);; Cellular Component: plasma membrane (GO:0005886);; Biological Process: translation (GO:0006412);; Cellular Component: cytosolic large ribosomal subunit (GO:0022625);;	K02938|0|brp:103834984|60S ribosomal protein L8-3; K02938 large subunit ribosomal protein L8e (A)	[J]	Translation, ribosomal structure and biogenesis	Ribosomal Proteins L2, C-terminal domain;; OPT oligopeptide transporter protein;; Ribosomal Proteins L2, RNA binding domain	60S ribosomal protein L8-3 OS=Arabidopsis thaliana (Mouse-ear cress) PE=1 SV=2	Uncharacterized protein {ECO:0000313|EnsemblPlants:Bra010550.1-P} OS=Brassica rapa subsp. pekinensis (Chinese cabbage) PE=3 SV=1	J	Translation, ribosomal structure and biogenesis	PREDICTED: 60S ribosomal protein L8-3 [Brassica rapa]
BjuA009141	--	--	Molecular Function: ATP binding (GO:0005524);; Cellular Component: cytoplasm (GO:0005737);; Cellular Component: cytoskeleton (GO:0005856);;	--	[Z]	Cytoskeleton	--	Actin-3 GN=ACT3 OS=Arabidopsis thaliana (Mouse-ear cress) PE=1 SV=1	Actin {ECO:0000313|EMBL:AFU08356.1} (Fragment) OS=Andrographis paniculata (Creat) PE=2 SV=1	Z	Cytoskeleton	actin, partial [Andrographis paniculata]
BjuB026957	--	--	Cellular Component: extracellular region (GO:0005576);; Biological Process: defense response (GO:0006952);; Biological Process: lignan biosynthetic process (GO:0009807);; Biological Process: root hair cell differentiation (GO:0048765);;	--	--	--	Dirigent-like protein	Dirigent protein 9 (Precursor) GN=DIR9 OS=Arabidopsis thaliana (Mouse-ear cress) PE=2 SV=1	BnaA05g34560D protein {ECO:0000313|EMBL:CDY53583.1} OS=Brassica napus (Rape) PE=4 SV=1	R	General function prediction only	BnaA05g34560D [Brassica napus]
BjuA009640	[RTKL]	--	Molecular Function: protein kinase activity (GO:0004672);; Molecular Function: ATP binding (GO:0005524);; Cellular Component: nucleus (GO:0005634);; Biological Process: protein phosphorylation (GO:0006468);; Biological Process: organ senescence (GO:0010260);;	K08867|0|brp:103856980|probable serine/threonine-protein kinase WNK11; K08867 WNK lysine deficient protein kinase [EC:2.7.11.1] (A)	[R]	General function prediction only	Protein kinase domain;; Protein tyrosine kinase	Probable serine/threonine-protein kinase WNK11 GN=WNK11 OS=Arabidopsis thaliana (Mouse-ear cress) PE=2 SV=1	BnaA03g11320D protein {ECO:0000313|EMBL:CDY36754.1} OS=Brassica napus (Rape) PE=4 SV=1	T	Signal transduction mechanisms	BnaA03g11320D [Brassica napus]
BjuA010055	--	--	Molecular Function: sequence-specific DNA binding transcription factor activity (GO:0003700);; Cellular Component: nucleus (GO:0005634);; Cellular Component: cytoplasm (GO:0005737);; Biological Process: regulation of transcription, DNA-templated (GO:0006355);; Biological Process: positive regulation of cell proliferation (GO:0008284);; Biological Process: response to cytokinin (GO:0009735);; Biol…	--	--	--	Homeobox domain	WUSCHEL-related homeobox 9 GN=WOX9 OS=Arabidopsis thaliana (Mouse-ear cress) PE=2 SV=1	Uncharacterized protein {ECO:0000313|EnsemblPlants:Bra022960.1-P} OS=Brassica rapa subsp. pekinensis (Chinese cabbage) PE=4 SV=1	K	Transcription	PREDICTED: WUSCHEL-related homeobox 9-like isoform X2 [Brassica rapa]
BjuA009480	--	--	--	--	--	--	--	--	Uncharacterized protein {ECO:0000313|EnsemblPlants:Bra006740.1-P} OS=Brassica rapa subsp. pekinensis (Chinese cabbage) PE=4 SV=1	S	Function unknown	PREDICTED: uncharacterized protein LOC103856659 [Brassica rapa]
BjuB011837	[E]	Amino acid transport and metabolism	Cellular Component: extracellular region (GO:0005576);; Biological Process: metabolic process (GO:0008152);; Cellular Component: plant-type cell wall (GO:0009505);; Molecular Function: pectinesterase activity (GO:0030599);;	--	--	--	Pectinesterase;; Plant invertase/pectin methylesterase inhibitor;; Family of unknown function (DUF706);; Aminotransferase class-III	Pectinesterase 35 (Precursor) GN=F17J16.60 OS=Arabidopsis thaliana (Mouse-ear cress) PE=2 SV=1	BnaAnng36170D protein {ECO:0000313|EMBL:CDY71113.1} OS=Brassica napus (Rape) PE=3 SV=1	R	General function prediction only	BnaAnng36170D [Brassica napus]
BjuA008908	--	--	Molecular Function: calmodulin binding (GO:0005516);; Cellular Component: nucleus (GO:0005634);; Cellular Component: plasma membrane (GO:0005886);; Biological Process: glucose catabolic process (GO:0006007);; Biological Process: defense response (GO:0006952);; Biological Process: glucosinolate biosynthetic process (GO:0019761);; Biological Process: root hair elongation (GO:0048767);;	--	--	--	Protein of unknown function (DUF4005);; IQ calmodulin-binding motif	Protein IQ-DOMAIN 1 GN=IQD1 OS=Arabidopsis thaliana (Mouse-ear cress) PE=1 SV=1	BnaA03g00740D protein {ECO:0000313|EMBL:CDY11238.1} OS=Brassica napus (Rape) PE=4 SV=1	S	Function unknown	BnaA03g00740D [Brassica napus]
BjuA009399	--	--	Molecular Function: catalytic activity (GO:0003824);; Cellular Component: Golgi apparatus (GO:0005794);; Biological Process: glucuronoxylan biosynthetic process (GO:0010417);; Cellular Component: membrane (GO:0016020);;	--	[GMW]	--	Exostosin family	Probable glucuronoxylan glucuronosyltransferase F8H GN=F8H OS=Arabidopsis thaliana (Mouse-ear cress) PE=2 SV=1	Uncharacterized protein {ECO:0000313|EnsemblPlants:Bra006644.1-P} OS=Brassica rapa subsp. pekinensis (Chinese cabbage) PE=4 SV=1	W	Extracellular structures	PREDICTED: probable glucuronoxylan glucuronosyltransferase F8H [Brassica rapa]
BjuA008833	--	--	Cellular Component: nucleus (GO:0005634);; Cellular Component: cytosol (GO:0005829);; Cellular Component: plasma membrane (GO:0005886);;	--	--	--	--	--	COP1-interacting protein-like protein {ECO:0000313|EMBL:AED94944.1} OS=Arabidopsis thaliana (Mouse-ear cress) PE=1 SV=1	S	Function unknown	PREDICTED: uncharacterized protein LOC104771477 [Camelina sativa]
BjuA009083	--	--	--	--	--	--	--	--	Uncharacterized protein {ECO:0000313|EnsemblPlants:Bra005953.1-P} OS=Brassica rapa subsp. pekinensis (Chinese cabbage) PE=4 SV=1	S	Function unknown	PREDICTED: uncharacterized protein LOC103855744 [Brassica rapa]
BjuB042075	--	--	--	--	--	--	--	--	BnaA04g23320D protein {ECO:0000313|EMBL:CDY06983.1} OS=Brassica napus (Rape) PE=4 SV=1	R	General function prediction only	PREDICTED: uncharacterized protein LOC103865815 [Brassica rapa]
BjuA009685	--	--	Cellular Component: Golgi apparatus (GO:0005794);; Biological Process: plant-type cell wall biogenesis (GO:0009832);; Biological Process: xylem development (GO:0010089);; Biological Process: glucuronoxylan biosynthetic process (GO:0010417);; Molecular Function: polygalacturonate 4-alpha-galacturonosyltransferase activity (GO:0047262);; Biological Process: cell wall organization (GO:0071555);;	K13648|8.78357e-96|eus:EUTSA_v10013202mg|hypothetical protein; K13648 alpha-1,4-galacturonosyltransferase [EC:2.4.1.43] (A)	--	--	Glycosyl transferase family 8	Probable galacturonosyltransferase 12 GN=K5F14.3 OS=Arabidopsis thaliana (Mouse-ear cress) PE=2 SV=1	BnaA03g11730D protein {ECO:0000313|EMBL:CDY43026.1} OS=Brassica napus (Rape) PE=4 SV=1	--	--	BnaA03g11730D [Brassica napus]
BjuB042027	[R]	General function prediction only	Biological Process: microtubule cytoskeleton organization (GO:0000226);; Biological Process: cytokinesis by cell plate formation (GO:0000911);; Molecular Function: structural molecule activity (GO:0005198);; Molecular Function: transporter activity (GO:0005215);; Cellular Component: cytosol (GO:0005829);; Biological Process: ubiquitin-dependent protein catabolic process (GO:0006511);; Biological …	K05236|6.42425e-71|brp:103828031|coatomer subunit alpha-2; K05236 coatomer protein complex, subunit alpha (xenin) (A)	[U]	Intracellular trafficking, secretion, and vesicular transport	Coatomer WD associated region	Coatomer subunit alpha-2 GN=At2g21390 OS=Arabidopsis thaliana (Mouse-ear cress) PE=2 SV=1	Coatomer subunit alpha {ECO:0000256|PIRNR:PIRNR003354} OS=Brassica rapa subsp. pekinensis (Chinese cabbage) PE=4 SV=1	U	Intracellular trafficking, secretion, and vesicular transport	PREDICTED: coatomer subunit alpha-2 [Brassica rapa]
BjuA009989	--	--	--	--	--	--	Stress responsive A/B Barrel Domain	--	BnaA03g56360D protein {ECO:0000313|EMBL:CDY67238.1} OS=Brassica napus (Rape) PE=4 SV=1	S	Function unknown	BnaA03g56360D [Brassica napus]
BjuA009919	--	--	Molecular Function: DNA binding (GO:0003677);;	--	--	--	WRKY DNA -binding domain;; Plant zinc cluster domain	Probable WRKY transcription factor 21 GN=WRKY21 OS=Arabidopsis thaliana (Mouse-ear cress) PE=2 SV=1	WRKY transcription factor 21 {ECO:0000313|EMBL:AHB33828.1} OS=Brassica campestris (Field mustard) PE=2 SV=1	K	Transcription	WRKY transcription factor 21 [Brassica rapa]
BjuA041802	--	--	Biological Process: polysaccharide biosynthetic process (GO:0000271);; Molecular Function: protein serine/threonine kinase activity (GO:0004674);; Molecular Function: protein binding (GO:0005515);; Molecular Function: ATP binding (GO:0005524);; Cellular Component: extracellular region (GO:0005576);; Cellular Component: plasma membrane (GO:0005886);; Biological Process: protein phosphorylation (GO…	--	--	--	--	Protein NSP-INTERACTING KINASE 1 (Precursor) GN=NIK1 OS=Arabidopsis thaliana (Mouse-ear cress) PE=1 SV=1	Uncharacterized protein {ECO:0000313|EnsemblPlants:Bra006335.1-P} OS=Brassica rapa subsp. pekinensis (Chinese cabbage) PE=3 SV=1	J	Translation, ribosomal structure and biogenesis	BnaA03g05790D [Brassica napus]
BjuB027048	--	--	Cellular Component: signal recognition particle, endoplasmic reticulum targeting (GO:0005786);; Biological Process: SRP-dependent cotranslational protein targeting to membrane (GO:0006614);; Molecular Function: 7S RNA binding (GO:0008312);; Molecular Function: endoplasmic reticulum signal peptide binding (GO:0030942);; Biological Process: negative regulation of translational elongation (GO:004590…	K03104|3.73102e-48|brp:103866094|signal recognition particle 14 kDa protein; K03104 signal recognition particle subunit SRP14 (A)	[U]	Intracellular trafficking, secretion, and vesicular transport	Signal recognition particle 14kD protein	Signal recognition particle 14 kDa protein GN=SRP14 OS=Arabidopsis thaliana (Mouse-ear cress) PE=2 SV=2	Uncharacterized protein {ECO:0000313|EMBL:ESQ38989.1} OS=Eutrema salsugineum (Saltwater cress) PE=4 SV=1	U	Intracellular trafficking, secretion, and vesicular transport	PREDICTED: signal recognition particle 14 kDa protein [Brassica rapa]
BjuA009624	--	--	Cellular Component: nucleus (GO:0005634);;	--	[S]	Function unknown	Protein of unknown function (DUF2838)	--	Uncharacterized protein {ECO:0000313|EMBL:EMS59906.1, ECO:0000313|EnsemblPlants:TRIUR3_33110-P1} OS=Triticum urartu (Red wild einkorn) PE=4 SV=1	S	Function unknown	hypothetical protein TRIUR3_33110 [Triticum urartu]
BjuA009437	--	--	Cellular Component: nucleus (GO:0005634);;	--	--	--	Protein of unknown function (DUF295)	Putative F-box protein At5g60060 GN=At5g60060 OS=Arabidopsis thaliana (Mouse-ear cress) PE=4 SV=1	BnaA03g09120D protein {ECO:0000313|EMBL:CDX88737.1} OS=Brassica napus (Rape) PE=4 SV=1	R	General function prediction only	BnaA03g09120D [Brassica napus]
BjuA009060	[UR]	--	Cellular Component: nucleus (GO:0005634);; Cellular Component: cytosol (GO:0005829);; Biological Process: vesicle-mediated transport (GO:0016192);; Cellular Component: retromer complex (GO:0030904);; Cellular Component: multivesicular body membrane (GO:0032585);; Molecular Function: phosphatidylinositol binding (GO:0035091);; Biological Process: intracellular signal transduction (GO:0035556);; Mo…	--	[U]	Intracellular trafficking, secretion, and vesicular transport	Vps5 C terminal like;; PX domain	Sorting nexin 2B GN=SNX2B OS=Arabidopsis thaliana (Mouse-ear cress) PE=1 SV=1	Uncharacterized protein {ECO:0000313|EnsemblPlants:Bra005925.1-P} OS=Brassica rapa subsp. pekinensis (Chinese cabbage) PE=4 SV=1	U	Intracellular trafficking, secretion, and vesicular transport	PREDICTED: sorting nexin 2B-like [Brassica rapa]
BjuB001735	[RTKL]	--	Biological Process: MAPK cascade (GO:0000165);; Molecular Function: MAP kinase activity (GO:0004707);; Molecular Function: protein binding (GO:0005515);; Molecular Function: ATP binding (GO:0005524);; Cellular Component: nucleus (GO:0005634);; Biological Process: protein phosphorylation (GO:0006468);; Biological Process: plant-type cell wall organization (GO:0009664);; Biological Process: plant-t…	--	[T]	Signal transduction mechanisms	Protein kinase domain;; Protein tyrosine kinase;; Lipopolysaccharide kinase (Kdo/WaaP) family	Mitogen-activated protein kinase 20 GN=MPK20 OS=Arabidopsis thaliana (Mouse-ear cress) PE=1 SV=2	BnaA05g03140D protein {ECO:0000313|EMBL:CDX79842.1} OS=Brassica napus (Rape) PE=4 SV=1	T	Signal transduction mechanisms	PREDICTED: mitogen-activated protein kinase 20 [Brassica rapa]
BjuA009124	[T]	Signal transduction mechanisms	--	--	[R]	General function prediction only	WD domain, G-beta repeat;; Eukaryotic translation initiation factor eIF2A	Topless-related protein 1 OS=Arabidopsis thaliana (Mouse-ear cress) PE=1 SV=3	Uncharacterized protein {ECO:0000313|EnsemblPlants:Bra006005.1-P} OS=Brassica rapa subsp. pekinensis (Chinese cabbage) PE=4 SV=1	R	General function prediction only	PREDICTED: topless-related protein 4-like [Brassica rapa]
BjuA009175	[E]	Amino acid transport and metabolism	Molecular Function: metalloendopeptidase activity (GO:0004222);; Cellular Component: mitochondrion (GO:0005739);; Cellular Component: cytosol (GO:0005829);; Biological Process: proteolysis (GO:0006508);; Cellular Component: chloroplast stroma (GO:0009570);; Biological Process: methylglyoxal catabolic process to D-lactate (GO:0019243);; Biological Process: response to cadmium ion (GO:0046686);; Mo…	K01414|0|brp:103855875|probable cytosolic oligopeptidase A; K01414 oligopeptidase A [EC:3.4.24.70] (A)	[O]	Posttranslational modification, protein turnover, chaperones	Peptidase family M3	Probable cytosolic oligopeptidase A GN=F12B17.110 OS=Arabidopsis thaliana (Mouse-ear cress) PE=1 SV=1	BnaA03g03010D protein {ECO:0000313|EMBL:CDX78389.1} OS=Brassica napus (Rape) PE=3 SV=1	O	Posttranslational modification, protein turnover, chaperones	BnaA03g03010D [Brassica napus]
BjuA009430	--	--	Cellular Component: extracellular region (GO:0005576);; Cellular Component: plasma membrane (GO:0005886);; Biological Process: regulation of cell proliferation (GO:0042127);;	--	--	--	--	Interactor of constitutive active ROPs 3 GN=F15L12.15 OS=Arabidopsis thaliana (Mouse-ear cress) PE=1 SV=1	Uncharacterized protein {ECO:0000313|EnsemblPlants:Bra006674.1-P} OS=Brassica rapa subsp. pekinensis (Chinese cabbage) PE=4 SV=1	S	Function unknown	PREDICTED: interactor of constitutive active ROPs 3-like [Brassica rapa]
BjuA009666	[RTKL]	--	Molecular Function: protein serine/threonine kinase activity (GO:0004674);; Molecular Function: ATP binding (GO:0005524);; Cellular Component: nucleus (GO:0005634);; Biological Process: protein phosphorylation (GO:0006468);;	--	[T]	Signal transduction mechanisms	Protein kinase domain;; Protein tyrosine kinase	Mitogen-activated protein kinase kinase kinase ANP1 GN=ANP1 OS=Arabidopsis thaliana (Mouse-ear cress) PE=1 SV=2	Uncharacterized protein {ECO:0000313|EnsemblPlants:Bra028991.1-P} OS=Brassica rapa subsp. pekinensis (Chinese cabbage) PE=4 SV=1	T	Signal transduction mechanisms	PREDICTED: mitogen-activated protein kinase kinase kinase ANP1-like [Brassica rapa]
BjuA009135	--	--	Molecular Function: DNA binding (GO:0003677);; Cellular Component: nucleus (GO:0005634);; Biological Process: regulation of transcription, DNA-templated (GO:0006355);; Biological Process: multicellular organismal development (GO:0007275);; Biological Process: regulation of cell size (GO:0008361);; Biological Process: response to light stimulus (GO:0009416);; Biological Process: response to woundi…	--	--	--	No apical meristem (NAM) protein	Protein ATAF2 GN=T2K12.140 OS=Arabidopsis thaliana (Mouse-ear cress) PE=1 SV=1	Uncharacterized protein {ECO:0000313|EnsemblPlants:Bra006015.1-P} OS=Brassica rapa subsp. pekinensis (Chinese cabbage) PE=4 SV=1	--	--	PREDICTED: protein ATAF2-like [Brassica rapa]
BjuA009644	--	--	Cellular Component: Golgi membrane (GO:0000139);; Cellular Component: extracellular region (GO:0005576);; Cellular Component: Golgi medial cisterna (GO:0005797);; Biological Process: protein N-linked glycosylation (GO:0006487);; Biological Process: N-terminal protein myristoylation (GO:0006499);; Biological Process: posttranslational protein targeting to membrane, translocation (GO:0031204);; Mol…	K03714|0|brp:103856986|beta-(1,2)-xylosyltransferase-like; K03714 glycoprotein 2-beta-D-xylosyltransferase [EC:2.4.2.38] (A)	[S]	Function unknown	Protein of unknown function (DUF563)	Beta-(1,2)-xylosyltransferase GN=XYLT OS=Arabidopsis thaliana (Mouse-ear cress) PE=1 SV=1	Uncharacterized protein {ECO:0000313|EnsemblPlants:Bra028976.1-P} OS=Brassica rapa subsp. pekinensis (Chinese cabbage) PE=4 SV=1	S	Function unknown	PREDICTED: beta-(1,2)-xylosyltransferase-like [Brassica rapa]
BjuB026837	--	--	Cellular Component: cytoplasm (GO:0005737);; Biological Process: N-terminal protein myristoylation (GO:0006499);; Biological Process: amino acid transport (GO:0006865);; Biological Process: response to chitin (GO:0010200);;	--	--	--	PLAC8 family	Cell number regulator 8 GN=CNR8 OS=Zea mays (Maize) PE=2 SV=1	Uncharacterized protein {ECO:0000313|EnsemblPlants:Bra017207.1-P} OS=Brassica rapa subsp. pekinensis (Chinese cabbage) PE=4 SV=1	S	Function unknown	PREDICTED: cell number regulator 8-like [Brassica rapa]
BjuA009042	--	--	Cellular Component: extracellular region (GO:0005576);; Cellular Component: vacuole (GO:0005773);; Biological Process: cell adhesion (GO:0007155);;	--	[MW]	--	Fasciclin domain	Fasciclin-like arabinogalactan protein 17 (Precursor) GN=FLA17 OS=Arabidopsis thaliana (Mouse-ear cress) PE=2 SV=1	BnaA03g55350D protein {ECO:0000313|EMBL:CDY55758.1} OS=Brassica napus (Rape) PE=4 SV=1	W	Extracellular structures	BnaA03g55350D [Brassica napus]
BjuA041908	--	--	Molecular Function: DNA binding (GO:0003677);; Molecular Function: sequence-specific DNA binding transcription factor activity (GO:0003700);; Cellular Component: nucleus (GO:0005634);; Biological Process: regulation of transcription, DNA-templated (GO:0006355);;	--	--	--	AP2 domain	Dehydration-responsive element-binding protein 2G GN=F20L16.170 OS=Arabidopsis thaliana (Mouse-ear cress) PE=2 SV=1	Uncharacterized protein {ECO:0000313|EnsemblPlants:Bra006460.1-P} OS=Brassica rapa subsp. pekinensis (Chinese cabbage) PE=4 SV=1	K	Transcription	PREDICTED: dehydration-responsive element-binding protein 2G-like [Brassica rapa]
BjuA041706	--	--	Cellular Component: plasma membrane (GO:0005886);; Biological Process: response to water deprivation (GO:0009414);; Biological Process: gravitropism (GO:0009630);; Cellular Component: plant-type vacuole membrane (GO:0009705);; Biological Process: basipetal auxin transport (GO:0010540);; Cellular Component: integral component of membrane (GO:0016021);; Molecular Function: potassium ion antiporter …	--	[R]	General function prediction only	--	Protein ZINC INDUCED FACILITATOR-LIKE 1 GN=ZIFL1 OS=Arabidopsis thaliana (Mouse-ear cress) PE=2 SV=1	BnaA03g04480D protein {ECO:0000313|EMBL:CDX78536.1} OS=Brassica napus (Rape) PE=4 SV=1	R	General function prediction only	BnaA03g04480D [Brassica napus]
BjuA010194	[Q]	Secondary metabolites biosynthesis, transport and catabolism	Molecular Function: copper ion binding (GO:0005507);; Cellular Component: plasmodesma (GO:0009506);; Molecular Function: oxidoreductase activity (GO:0016491);; Cellular Component: anchored component of plasma membrane (GO:0046658);; Biological Process: oxidation-reduction process (GO:0055114);;	--	[Q]	Secondary metabolites biosynthesis, transport and catabolism	Multicopper oxidase;; Multicopper oxidase;; Multicopper oxidase	Monocopper oxidase-like protein SKS2 (Precursor) GN=SKS2 OS=Arabidopsis thaliana (Mouse-ear cress) PE=1 SV=1	BnaA03g13130D protein {ECO:0000313|EMBL:CDY38866.1} OS=Brassica napus (Rape) PE=4 SV=1	Q	Secondary metabolites biosynthesis, transport and catabolism	BnaA03g13130D [Brassica napus]
BjuA009425	[RTKL]	--	Biological Process: defense response to oomycetes (GO:0002229);; Molecular Function: protein serine/threonine kinase activity (GO:0004674);; Molecular Function: protein tyrosine kinase activity (GO:0004713);; Molecular Function: ATP binding (GO:0005524);; Cellular Component: plasma membrane (GO:0005886);; Biological Process: protein phosphorylation (GO:0006468);; Biological Process: jasmonic acid…	--	--	--	Legume lectin domain;; Protein kinase domain;; Protein tyrosine kinase	L-type lectin-domain containing receptor kinase I.9 (Precursor) GN=F15L12.17 OS=Arabidopsis thaliana (Mouse-ear cress) PE=1 SV=2	Uncharacterized protein {ECO:0000313|EnsemblPlants:Bra006669.1-P} OS=Brassica rapa subsp. pekinensis (Chinese cabbage) PE=3 SV=1	T	Signal transduction mechanisms	PREDICTED: L-type lectin-domain containing receptor kinase I.9-like [Brassica rapa]
BjuA009477	--	--	Biological Process: microtubule nucleation (GO:0007020);; Biological Process: response to red or far red light (GO:0009639);; Biological Process: negative gravitropism (GO:0009959);; Biological Process: regulation of meristem growth (GO:0010075);; Biological Process: anther development (GO:0048653);;	--	--	--	--	--	Uncharacterized protein {ECO:0000313|EMBL:AED97122.1} OS=Arabidopsis thaliana (Mouse-ear cress) PE=2 SV=1	S	Function unknown	protein GRAVITROPIC IN THE LIGHT [Arabidopsis thaliana]
BjuA008811	[P]	Inorganic ion transport and metabolism	Biological Process: lithium ion transport (GO:0010351);; Molecular Function: sodium:proton antiporter activity (GO:0015385);; Cellular Component: integral component of membrane (GO:0016021);; Biological Process: sodium ion transmembrane transport (GO:0035725);;	--	[P]	Inorganic ion transport and metabolism	Sodium/hydrogen exchanger family	Cation/H(+) antiporter 27 GN=CHX27 OS=Arabidopsis thaliana (Mouse-ear cress) PE=2 SV=2	Uncharacterized protein {ECO:0000313|EnsemblPlants:Bra005671.1-P} OS=Brassica rapa subsp. pekinensis (Chinese cabbage) PE=4 SV=1	P	Inorganic ion transport and metabolism	BnaA03g00200D [Brassica napus]
BjuA008867	--	--	Cellular Component: nucleus (GO:0005634);;	--	--	--	--	--	BnaA03g00540D protein {ECO:0000313|EMBL:CDY11218.1} OS=Brassica napus (Rape) PE=4 SV=1	--	--	PREDICTED: uncharacterized protein LOC103855475 [Brassica rapa]
BjuB011811	[E]	Amino acid transport and metabolism	Biological Process: amino acid transmembrane transport (GO:0003333);; Cellular Component: plasma membrane (GO:0005886);; Biological Process: oligopeptide transport (GO:0006857);; Biological Process: response to nematode (GO:0009624);; Molecular Function: amino acid transmembrane transporter activity (GO:0015171);;	--	[E]	Amino acid transport and metabolism	POT family;; Major Facilitator Superfamily	Protein NRT1/ PTR FAMILY 5.9 GN=NPF5.9 OS=Arabidopsis thaliana (Mouse-ear cress) PE=2 SV=1	BnaA05g33940D protein {ECO:0000313|EMBL:CDY37529.1} OS=Brassica napus (Rape) PE=4 SV=1	P	Inorganic ion transport and metabolism	BnaA05g33940D [Brassica napus]
BjuB042115	--	--	--	K10523|3.58723e-53|eus:EUTSA_v10017771mg|hypothetical protein; K10523 speckle-type POZ protein (A)	[DR]	--	BTB/POZ domain	BTB/POZ domain-containing protein At1g01640 GN=At1g01640 OS=Arabidopsis thaliana (Mouse-ear cress) PE=1 SV=1	Uncharacterized protein {ECO:0000313|EnsemblPlants:Bra017002.1-P} OS=Brassica rapa subsp. pekinensis (Chinese cabbage) PE=4 SV=1	D	Cell cycle control, cell division, chromosome partitioning	hypothetical protein EUTSA_v10017771mg [Eutrema salsugineum]
BjuA009324	--	--	Cellular Component: nucleus (GO:0005634);; Biological Process: xylem development (GO:0010089);; Biological Process: cell wall macromolecule metabolic process (GO:0044036);;	--	--	--	Transcription factor regulating root and shoot growth via Pin3;; Transcription factor BRX N-terminal domain	Protein Brevis radix-like 4 GN=BRXL4 OS=Arabidopsis thaliana (Mouse-ear cress) PE=2 SV=1	Uncharacterized protein {ECO:0000313|EnsemblPlants:Bra006563.1-P} OS=Brassica rapa subsp. pekinensis (Chinese cabbage) PE=4 SV=1	S	Function unknown	PREDICTED: protein Brevis radix-like 4 [Brassica rapa]
BjuB041920	--	--	Cellular Component: Golgi apparatus (GO:0005794);; Biological Process: proton transport (GO:0015992);; Cellular Component: vacuolar proton-transporting V-type ATPase complex (GO:0016471);; Molecular Function: hydrolase activity, acting on acid anhydrides, catalyzing transmembrane movement of substances (GO:0016820);;	K02152|1.81779e-59|eus:EUTSA_v10026607mg|hypothetical protein; K02152 V-type H+-transporting ATPase subunit G (A)	[C]	Energy production and conversion	Vacuolar (H+)-ATPase G subunit	V-type proton ATPase subunit G2 GN=F9D16.180 OS=Arabidopsis thaliana (Mouse-ear cress) PE=1 SV=2	Uncharacterized protein {ECO:0000313|EMBL:ESQ54978.1} OS=Eutrema salsugineum (Saltwater cress) PE=4 SV=1	C	Energy production and conversion	hypothetical protein EUTSA_v10026607mg [Eutrema salsugineum]
BjuA009967	--	--	Biological Process: auxin metabolic process (GO:0009850);; Molecular Function: abscisic acid glucosyltransferase activity (GO:0010294);; Molecular Function: indole-3-butyrate beta-glucosyltransferase activity (GO:0052638);;	--	[GC]	--	UDP-glucoronosyl and UDP-glucosyl transferase	UDP-glycosyltransferase 74D1 GN=F20M17.21 OS=Arabidopsis thaliana (Mouse-ear cress) PE=1 SV=1	BnaA03g14700D protein {ECO:0000313|EMBL:CDX84760.1} OS=Brassica napus (Rape) PE=4 SV=1	S	Function unknown	PREDICTED: UDP-glycosyltransferase 74D1 [Brassica rapa]
BjuB026869	[J]	Translation, ribosomal structure and biogenesis	Molecular Function: structural constituent of ribosome (GO:0003735);; Cellular Component: vacuolar membrane (GO:0005774);; Biological Process: translation (GO:0006412);; Cellular Component: cytosolic large ribosomal subunit (GO:0022625);;	K02920|2.49407e-71|brp:103865613|60S ribosomal protein L36-2-like; K02920 large subunit ribosomal protein L36e (A)	[J]	Translation, ribosomal structure and biogenesis	Ribosomal protein L36e	60S ribosomal protein L36-2 GN=RPL36B OS=Arabidopsis thaliana (Mouse-ear cress) PE=2 SV=1	60S ribosomal protein L36 {ECO:0000256|RuleBase:RU000665} OS=Brassica rapa subsp. pekinensis (Chinese cabbage) PE=3 SV=1	J	Translation, ribosomal structure and biogenesis	PREDICTED: 60S ribosomal protein L36-2-like [Brassica rapa]
BjuA009651	[Z]	Cytoskeleton	Molecular Function: actin binding (GO:0003779);; Molecular Function: calcium ion binding (GO:0005509);; Cellular Component: vacuole (GO:0005773);; Biological Process: circadian rhythm (GO:0007623);; Biological Process: actin filament-based movement (GO:0030048);; Biological Process: Golgi localization (GO:0051645);; Biological Process: mitochondrion localization (GO:0051646);; Biological Process:…	--	[Z]	Cytoskeleton	Calponin homology (CH) domain;; CAMSAP CH domain	Fimbrin-3 {ECO:0000305} OS=Arabidopsis thaliana (Mouse-ear cress) PE=3 SV=1	BnaA03g11430D protein {ECO:0000313|EMBL:CDY36743.1} OS=Brassica napus (Rape) PE=4 SV=1	Z	Cytoskeleton	BnaA03g11430D [Brassica napus]
BjuB042016	[G]	Carbohydrate transport and metabolism	Molecular Function: trehalose-phosphatase activity (GO:0004805);; Cellular Component: cytoplasm (GO:0005737);; Biological Process: trehalose biosynthetic process (GO:0005992);;	K01087|0|brp:103835097|probable trehalose-phosphate phosphatase H; K01087 trehalose 6-phosphate phosphatase [EC:3.1.3.12] (A)	[G]	Carbohydrate transport and metabolism	Trehalose-phosphatase	Probable trehalose-phosphate phosphatase E GN=TPPE OS=Arabidopsis thaliana (Mouse-ear cress) PE=2 SV=1	Trehalose 6-phosphate phosphatase {ECO:0000256|RuleBase:RU361117} OS=Brassica napus (Rape) PE=3 SV=1	G	Carbohydrate transport and metabolism	BnaA08g16230D [Brassica napus]
BjuA008992	--	--	Molecular Function: DNA binding (GO:0003677);; Molecular Function: chromatin binding (GO:0003682);; Molecular Function: sequence-specific DNA binding transcription factor activity (GO:0003700);; Cellular Component: nucleus (GO:0005634);; Biological Process: regulation of transcription, DNA-templated (GO:0006355);;	--	--	--	Myb-like DNA-binding domain	Transcription factor LUX GN=F12A12.160 OS=Arabidopsis thaliana (Mouse-ear cress) PE=1 SV=1	BnaA03g55120D protein {ECO:0000313|EMBL:CDY52133.1} OS=Brassica napus (Rape) PE=4 SV=1	K	Transcription	BnaA03g55120D [Brassica napus]
BjuA009816	[O]	Posttranslational modification, protein turnover, chaperones	Molecular Function: DNA binding (GO:0003677);; Molecular Function: ATP-dependent peptidase activity (GO:0004176);; Molecular Function: nuclease activity (GO:0004518);; Molecular Function: ATP binding (GO:0005524);; Cellular Component: cell wall (GO:0005618);; Cellular Component: mitochondrion (GO:0005739);; Cellular Component: cytosol (GO:0005829);; Biological Process: ATP catabolic process (GO:0…	K03696|0|brp:103857258|chaperone protein ClpC1, chloroplastic; K03696 ATP-dependent Clp protease ATP-binding subunit ClpC (A)	[O]	Posttranslational modification, protein turnover, chaperones	AAA domain (Cdc48 subfamily);; Clp amino terminal domain;; ATPase family associated with various cellular activities (AAA);; C-terminal, D2-small domain, of ClpB protein;; AAA domain (dynein-related subfamily);; AAA ATPase domain;; AAA domain;; Sigma-54 interaction domain;; AAA domain;; AAA domain;; UvrB/uvrC motif;; AAA domain;; IstB-like ATP binding protein;; AAA domain;; RNA helicase;; 50S rib…	Chaperone protein ClpC1, chloroplastic (Precursor) GN=K3K7.7 OS=Arabidopsis thaliana (Mouse-ear cress) PE=1 SV=1	Uncharacterized protein {ECO:0000313|EnsemblPlants:Bra022751.1-P} OS=Brassica rapa subsp. pekinensis (Chinese cabbage) PE=3 SV=1	O	Posttranslational modification, protein turnover, chaperones	PREDICTED: chaperone protein ClpC1, chloroplastic [Brassica rapa]
BjuA041898	--	--	Cellular Component: ubiquitin ligase complex (GO:0000151);; Molecular Function: ubiquitin-protein transferase activity (GO:0004842);; Biological Process: defense response (GO:0006952);; Biological Process: signal transduction (GO:0007165);; Biological Process: protein ubiquitination (GO:0016567);; Molecular Function: ADP binding (GO:0043531);;	--	--	--	U-box domain;; Leucine Rich repeats (2 copies);; Leucine rich repeat;; NB-ARC domain;; Leucine Rich Repeat;; Leucine Rich Repeat;; TIR domain;; TIR domain;; U-box domain	Putative U-box domain-containing protein 46 GN=PUB46 OS=Arabidopsis thaliana (Mouse-ear cress) PE=3 SV=1	Disease resistance protein {ECO:0000313|EMBL:ACP30575.1} OS=Brassica rapa subsp. pekinensis (Chinese cabbage) PE=4 SV=1	S	Function unknown	disease resistance protein [Brassica rapa subsp. pekinensis]
BjuA009444	--	--	Molecular Function: nucleic acid binding (GO:0003676);; Molecular Function: sequence-specific DNA binding transcription factor activity (GO:0003700);; Cellular Component: nucleus (GO:0005634);; Biological Process: regulation of transcription, DNA-templated (GO:0006355);; Biological Process: response to oxidative stress (GO:0006979);; Molecular Function: zinc ion binding (GO:0008270);; Biological …	--	[R]	General function prediction only	C2H2-type zinc finger	Zinc finger protein ZAT12 GN=MMN10.11 OS=Arabidopsis thaliana (Mouse-ear cress) PE=2 SV=1	BnaA03g09250D protein {ECO:0000313|EMBL:CDX88724.1} OS=Brassica napus (Rape) PE=4 SV=1	K	Transcription	PREDICTED: zinc finger protein ZAT12-like [Brassica rapa]
BjuA010002	--	--	Molecular Function: ubiquitin-protein transferase activity (GO:0004842);; Cellular Component: nucleus (GO:0005634);; Biological Process: cellular protein modification process (GO:0006464);;	K06689|3.94355e-98|brp:103857446|SUMO-conjugating enzyme UBC9; K06689 ubiquitin-conjugating enzyme E2 D/E [EC:6.3.2.19] (A)	[O]	Posttranslational modification, protein turnover, chaperones	Ubiquitin-conjugating enzyme	SUMO-conjugating enzyme UBC9 GN=T13J8.70 OS=Arabidopsis thaliana (Mouse-ear cress) PE=1 SV=1	BnaA03g15110D protein {ECO:0000313|EMBL:CDX84719.1} OS=Brassica napus (Rape) PE=4 SV=1	O	Posttranslational modification, protein turnover, chaperones	PREDICTED: SUMO-conjugating enzyme UBC9 [Brassica rapa]
BjuB027136	--	--	--	--	--	--	--	--	BnaC04g47800D protein {ECO:0000313|EMBL:CDY14783.1} OS=Brassica napus (Rape) PE=4 SV=1	--	--	BnaC04g47800D [Brassica napus]
BjuA010197	--	--	Cellular Component: extracellular space (GO:0005615);; Cellular Component: mitochondrion (GO:0005739);; Molecular Function: growth factor activity (GO:0008083);; Biological Process: positive regulation of cell proliferation (GO:0008284);; Biological Process: cell differentiation (GO:0030154);; Biological Process: lateral root development (GO:0048527);;	--	--	--	--	Root meristem growth factor 5 (Precursor) GN=RGF5 OS=Arabidopsis thaliana (Mouse-ear cress) PE=3 SV=1	BnaAnng27650D protein {ECO:0000313|EMBL:CDY68569.1} OS=Brassica napus (Rape) PE=4 SV=1	--	--	PREDICTED: root meristem growth factor 5 [Brassica rapa]
BjuA010180	--	--	Molecular Function: DNA binding (GO:0003677);; Molecular Function: sequence-specific DNA binding transcription factor activity (GO:0003700);; Cellular Component: nucleus (GO:0005634);; Biological Process: regulation of transcription, DNA-templated (GO:0006355);; Biological Process: regulation of flower development (GO:0009909);; Biological Process: vernalization response (GO:0010048);; Biological…	--	[K]	Transcription	SRF-type transcription factor (DNA-binding and dimerisation domain);; K-box region	MADS-box protein SOC1 GN=F17K2.19 OS=Arabidopsis thaliana (Mouse-ear cress) PE=1 SV=1	Uncharacterized protein {ECO:0000313|EnsemblPlants:Bra029154.1-P} OS=Brassica rapa subsp. pekinensis (Chinese cabbage) PE=4 SV=1	K	Transcription	PREDICTED: MADS-box protein SOC1-like isoform X1 [Brassica rapa]
BjuB026872	[R]	General function prediction only	Molecular Function: signal transducer activity (GO:0004871);; Cellular Component: cytoplasm (GO:0005737);; Cellular Component: heterotrimeric G-protein complex (GO:0005834);; Biological Process: signal transduction (GO:0007165);; Biological Process: cellular process involved in reproduction (GO:0048610);; Biological Process: pollen tube development (GO:0048868);;	--	[S]	Function unknown	WD domain, G-beta repeat	Coatomer subunit alpha-2 GN=At2g21390 OS=Arabidopsis thaliana (Mouse-ear cress) PE=2 SV=1	Uncharacterized protein {ECO:0000313|EnsemblPlants:Bra017164.1-P} OS=Brassica rapa subsp. pekinensis (Chinese cabbage) PE=4 SV=1	R	General function prediction only	PREDICTED: LOW QUALITY PROTEIN: WD repeat-containing protein 44 [Brassica rapa]
BjuB011830	--	--	--	--	--	--	F-box domain	Putative F-box protein At1g58310 GN=At1g58310 OS=Arabidopsis thaliana (Mouse-ear cress) PE=3 SV=2	BnaA09g37610D protein {ECO:0000313|EMBL:CDY06019.1} OS=Brassica napus (Rape) PE=4 SV=1	S	Function unknown	BnaA09g37610D [Brassica napus]
BjuA041705	[GEPR]	--	Cellular Component: plasma membrane (GO:0005886);; Biological Process: response to water deprivation (GO:0009414);; Biological Process: gravitropism (GO:0009630);; Cellular Component: plant-type vacuole membrane (GO:0009705);; Biological Process: basipetal auxin transport (GO:0010540);; Cellular Component: integral component of membrane (GO:0016021);; Molecular Function: potassium ion antiporter …	--	[R]	General function prediction only	Major Facilitator Superfamily;; Sugar (and other) transporter	Protein ZINC INDUCED FACILITATOR-LIKE 1 GN=ZIFL1 OS=Arabidopsis thaliana (Mouse-ear cress) PE=2 SV=1	Uncharacterized protein {ECO:0000313|EnsemblPlants:Bra006213.1-P} OS=Brassica rapa subsp. pekinensis (Chinese cabbage) PE=4 SV=1	R	General function prediction only	PREDICTED: protein ZINC INDUCED FACILITATOR-LIKE 1-like [Brassica rapa]
BjuB026928	--	--	Cellular Component: vacuolar membrane (GO:0005774);; Cellular Component: plasma membrane (GO:0005886);; Molecular Function: amino acid transmembrane transporter activity (GO:0015171);; Cellular Component: integral component of membrane (GO:0016021);;	K15015|0|brp:103865703|vacuolar amino acid transporter 1-like; K15015 solute carrier family 32 (vesicular inhibitory amino acid transporter) (A)	[E]	Amino acid transport and metabolism	Transmembrane amino acid transporter protein;; Uncharacterised conserved protein	--	BnaC04g46120D protein {ECO:0000313|EMBL:CDX93284.1} OS=Brassica napus (Rape) PE=4 SV=1	E	Amino acid transport and metabolism	BnaC04g46120D [Brassica napus]
BjuB011840	--	--	Cellular Component: plasma membrane (GO:0005886);; Molecular Function: magnesium ion transmembrane transporter activity (GO:0015095);; Biological Process: magnesium ion transport (GO:0015693);; Biological Process: transmembrane transport (GO:0055085);;	K16075|0|brp:103841760|magnesium transporter MRS2-4; K16075 magnesium transporter (A)	[P]	Inorganic ion transport and metabolism	CorA-like Mg2+ transporter protein	Magnesium transporter MRS2-4 GN=F17J16.20 OS=Arabidopsis thaliana (Mouse-ear cress) PE=2 SV=1	BnaA09g55390D protein {ECO:0000313|EMBL:CDY49260.1} OS=Brassica napus (Rape) PE=4 SV=1	P	Inorganic ion transport and metabolism	PREDICTED: magnesium transporter MRS2-4 [Brassica rapa]
BjuB042013	--	--	Cellular Component: cytoplasm (GO:0005737);;	--	[S]	Function unknown	TPR repeat;; Tetratricopeptide repeat;; Tetratricopeptide repeat;; Tetratricopeptide repeat	--	BnaC03g60670D protein {ECO:0000313|EMBL:CDY39457.1} OS=Brassica napus (Rape) PE=4 SV=1	S	Function unknown	BnaC03g60670D [Brassica napus]
BjuB041974	--	--	Molecular Function: signal transducer activity (GO:0004871);; Cellular Component: plasma membrane (GO:0005886);; Biological Process: response to light stimulus (GO:0009416);; Biological Process: flower development (GO:0009908);; Biological Process: positive gravitropism (GO:0009958);; Biological Process: regulation of meristem growth (GO:0010075);;	--	--	--	NPH3 family;; BTB/POZ domain	BTB/POZ domain-containing protein NPY5 GN=NPY5 OS=Arabidopsis thaliana (Mouse-ear cress) PE=2 SV=2	Uncharacterized protein {ECO:0000313|EnsemblPlants:Bra010603.1-P} OS=Brassica rapa subsp. pekinensis (Chinese cabbage) PE=4 SV=1	O	Posttranslational modification, protein turnover, chaperones	PREDICTED: BTB/POZ domain-containing protein NPY5 [Brassica rapa]
BjuB027095	--	--	Biological Process: respiratory burst involved in defense response (GO:0002679);; Molecular Function: DNA binding (GO:0003677);; Molecular Function: sequence-specific DNA binding transcription factor activity (GO:0003700);; Cellular Component: nucleus (GO:0005634);; Biological Process: regulation of transcription, DNA-templated (GO:0006355);; Biological Process: protein targeting to membrane (GO:…	K09286|3.123e-102|brp:103866160|ethylene-responsive transcription factor 13-like; K09286 EREBP-like factor (A)	--	--	AP2 domain	Ethylene-responsive transcription factor 13 GN=T13E15.15 OS=Arabidopsis thaliana (Mouse-ear cress) PE=2 SV=2	BnaC04g49870D protein {ECO:0000313|EMBL:CDY23459.1} OS=Brassica napus (Rape) PE=4 SV=1	K	Transcription	BnaC04g49870D [Brassica napus]
BjuB041895	--	--	Biological Process: GPI anchor metabolic process (GO:0006505);; Biological Process: intracellular protein transport (GO:0006886);; Molecular Function: hydrolase activity, acting on ester bonds (GO:0016788);; Cellular Component: intrinsic component of endoplasmic reticulum membrane (GO:0031227);;	--	[O]	Posttranslational modification, protein turnover, chaperones	--	E3 ubiquitin-protein ligase BRE1-like 1 OS=Arabidopsis thaliana (Mouse-ear cress) PE=1 SV=1	BnaA04g25990D protein {ECO:0000313|EMBL:CDY37021.1} OS=Brassica napus (Rape) PE=4 SV=1	S	Function unknown	PREDICTED: uncharacterized protein LOC103866185 isoform X1 [Brassica rapa]
BjuA010015	--	--	--	--	--	--	--	--	BnaC03g18230D protein {ECO:0000313|EMBL:CDX79487.1} OS=Brassica napus (Rape) PE=4 SV=1	--	--	BnaC03g18230D [Brassica napus]
BjuB005769	[T]	Signal transduction mechanisms	Molecular Function: protein serine/threonine phosphatase activity (GO:0004722);; Molecular Function: phospholipid binding (GO:0005543);; Cellular Component: nucleus (GO:0005634);; Cellular Component: plasma membrane (GO:0005886);; Biological Process: regulation of transcription, DNA-templated (GO:0006355);; Biological Process: unidimensional cell growth (GO:0009826);; Biological Process: meristem…	--	[T]	Signal transduction mechanisms	Protein phosphatase 2C	Protein phosphatase 2C 29 GN=PLL1 OS=Arabidopsis thaliana (Mouse-ear cress) PE=1 SV=2	Uncharacterized protein {ECO:0000313|EMBL:ESQ52146.1} OS=Eutrema salsugineum (Saltwater cress) PE=4 SV=1	T	Signal transduction mechanisms	hypothetical protein EUTSA_v10016260mg [Eutrema salsugineum]
BjuA009573	--	--	Cellular Component: nucleus (GO:0005634);;	--	--	--	--	--	Uncharacterized protein {ECO:0000313|EnsemblPlants:Bra006849.1-P} OS=Brassica rapa subsp. pekinensis (Chinese cabbage) PE=4 SV=1	S	Function unknown	PREDICTED: uncharacterized protein LOC103856790 [Brassica rapa]
BjuA008802	[RTKL]	--	Molecular Function: protein serine/threonine kinase activity (GO:0004674);; Molecular Function: ATP binding (GO:0005524);; Biological Process: protein phosphorylation (GO:0006468);; Cellular Component: chloroplast (GO:0009507);; Cellular Component: thylakoid (GO:0009579);; Biological Process: photosystem II stabilization (GO:0042549);;	--	[R]	General function prediction only	Protein kinase domain;; Protein tyrosine kinase	Serine/threonine-protein kinase STN8, chloroplastic (Precursor) GN=STN8 OS=Arabidopsis thaliana (Mouse-ear cress) PE=2 SV=1	Uncharacterized protein {ECO:0000313|EnsemblPlants:Bra005663.1-P} OS=Brassica rapa subsp. pekinensis (Chinese cabbage) PE=4 SV=1	T	Signal transduction mechanisms	PREDICTED: serine/threonine-protein kinase STN8, chloroplastic [Brassica rapa]
BjuA009357	--	--	Molecular Function: DNA binding (GO:0003677);; Molecular Function: sequence-specific DNA binding transcription factor activity (GO:0003700);; Cellular Component: nucleus (GO:0005634);; Biological Process: regulation of transcription, DNA-templated (GO:0006355);;	--	--	--	AP2 domain	Ethylene-responsive transcription factor ERF016 GN=ERF016 OS=Arabidopsis thaliana (Mouse-ear cress) PE=2 SV=1	Uncharacterized protein {ECO:0000313|EnsemblPlants:Bra006599.1-P} OS=Brassica rapa subsp. pekinensis (Chinese cabbage) PE=4 SV=1	K	Transcription	PREDICTED: ethylene-responsive transcription factor ERF016-like [Brassica rapa]
BjuA008957	[L]	Replication, recombination and repair	Molecular Function: DNA binding (GO:0003677);; Molecular Function: sequence-specific DNA binding transcription factor activity (GO:0003700);; Cellular Component: nucleus (GO:0005634);; Biological Process: regulation of transcription, DNA-templated (GO:0006355);; Biological Process: cellular response to iron ion starvation (GO:0010106);; Molecular Function: protein dimerization activity (GO:004698…	--	--	--	Helix-loop-helix DNA-binding domain	Transcription factor bHLH101 GN=F21E1.70 OS=Arabidopsis thaliana (Mouse-ear cress) PE=2 SV=1	Uncharacterized protein {ECO:0000313|EnsemblPlants:Bra005795.1-P} OS=Brassica rapa subsp. pekinensis (Chinese cabbage) PE=3 SV=1	L	Replication, recombination and repair	PREDICTED: transcription factor bHLH101 isoform X2 [Brassica rapa]
BjuA009374	--	--	Biological Process: aromatic amino acid family biosynthetic process (GO:0009073);; Cellular Component: chloroplast (GO:0009507);; Biological Process: iron-sulfur cluster assembly (GO:0016226);;	--	--	--	--	--	Uncharacterized protein {ECO:0000313|EnsemblPlants:Bra006622.1-P} OS=Brassica rapa subsp. pekinensis (Chinese cabbage) PE=4 SV=1	S	Function unknown	PREDICTED: uncharacterized protein LOC103856512 isoform X1 [Brassica rapa]
BjuB041959	--	--	Molecular Function: protein binding (GO:0005515);; Cellular Component: nuclear envelope (GO:0005635);;	K14307|0|brp:103835013|uncharacterized LOC103835013; K14307 nucleoporin p58/p45 (A)	--	--	--	Nuclear pore complex protein NUP58 {ECO:0000303|PubMed:21189294} OS=Arabidopsis thaliana (Mouse-ear cress) PE=1 SV=1	BnaA08g15500D protein {ECO:0000313|EMBL:CDY44056.1} OS=Brassica napus (Rape) PE=4 SV=1	S	Function unknown	BnaA08g15500D [Brassica napus]
BjuB027001	--	--	Molecular Function: DNA binding (GO:0003677);; Molecular Function: sequence-specific DNA binding transcription factor activity (GO:0003700);; Cellular Component: nucleus (GO:0005634);; Biological Process: regulation of transcription, DNA-templated (GO:0006355);; Molecular Function: protein dimerization activity (GO:0046983);;	--	--	--	Helix-loop-helix DNA-binding domain	Transcription factor bHLH51 GN=T7M7.8 OS=Arabidopsis thaliana (Mouse-ear cress) PE=2 SV=1	BnaC04g46850D protein {ECO:0000313|EMBL:CDX93211.1} OS=Brassica napus (Rape) PE=4 SV=1	K	Transcription	BnaC04g46850D [Brassica napus]
BjuA041651	--	--	Cellular Component: cytosol (GO:0005829);; Biological Process: protein folding (GO:0006457);; Biological Process: hyperosmotic response (GO:0006972);; Biological Process: response to high light intensity (GO:0009644);; Biological Process: heat acclimation (GO:0010286);; Biological Process: response to endoplasmic reticulum stress (GO:0034976);; Biological Process: response to hydrogen peroxide (G…	K13993|4.36007e-97|brp:103249161|17.6 kDa class II heat shock protein; K13993 HSP20 family protein (A)	[O]	Posttranslational modification, protein turnover, chaperones	Hsp20/alpha crystallin family	17.6 kDa class II heat shock protein GN=HSP17.6 OS=Arabidopsis thaliana (Mouse-ear cress) PE=2 SV=1	BnaA03g03740D protein {ECO:0000313|EMBL:CDX78462.1} OS=Brassica napus (Rape) PE=3 SV=1	O	Posttranslational modification, protein turnover, chaperones	17.6 kDa class II heat shock protein [Brassica rapa]
BjuA009743	[O]	Posttranslational modification, protein turnover, chaperones	Molecular Function: nucleotide binding (GO:0000166);; Molecular Function: nucleoside-triphosphatase activity (GO:0017111);; Biological Process: protein metabolic process (GO:0019538);;	--	[O]	Posttranslational modification, protein turnover, chaperones	--	ATP-dependent zinc metalloprotease FTSH 11, chloroplastic/mitochondrial (Precursor) GN=FTSH11 OS=Arabidopsis thaliana (Mouse-ear cress) PE=1 SV=1	BnaA03g12430D protein {ECO:0000313|EMBL:CDY64348.1} OS=Brassica napus (Rape) PE=4 SV=1	O	Posttranslational modification, protein turnover, chaperones	BnaA03g12430D [Brassica napus]
BjuA009356	--	--	Molecular Function: protein binding (GO:0005515);; Cellular Component: nucleus (GO:0005634);;	--	[K]	Transcription	--	--	Uncharacterized protein {ECO:0000313|EnsemblPlants:Bra006598.1-P} OS=Brassica rapa subsp. pekinensis (Chinese cabbage) PE=4 SV=1	K	Transcription	PREDICTED: uncharacterized protein LOC103856486 [Brassica rapa]
BjuA008849	--	--	--	--	[R]	General function prediction only	Domain of unknown function (DUF4283)	--	BnaC05g42180D protein {ECO:0000313|EMBL:CDY00982.1} OS=Brassica napus (Rape) PE=4 SV=1	S	Function unknown	PREDICTED: uncharacterized protein LOC103847586 [Brassica rapa]
BjuA009920	--	--	Cellular Component: nucleosome (GO:0000786);; Molecular Function: DNA binding (GO:0003677);; Cellular Component: nucleolus (GO:0005730);; Cellular Component: mitochondrion (GO:0005739);; Biological Process: nucleosome assembly (GO:0006334);;	K11275|4.79227e-23|brp:103857332|histone H1.2-like; K11275 histone H1/5 (A)	--	--	linker histone H1 and H5 family	Histone H1.2 GN=At2g30620 OS=Arabidopsis thaliana (Mouse-ear cress) PE=1 SV=1	BnaA03g14070D protein {ECO:0000313|EMBL:CDX84823.1} OS=Brassica napus (Rape) PE=3 SV=1	--	--	BnaA03g14070D [Brassica napus]
BjuA009322	--	--	Molecular Function: motor activity (GO:0003774);; Molecular Function: actin binding (GO:0003779);; Molecular Function: ATP binding (GO:0005524);; Cellular Component: plasmodesma (GO:0009506);; Biological Process: trichome branching (GO:0010091);; Biological Process: fruit development (GO:0010154);; Cellular Component: myosin complex (GO:0016459);; Biological Process: actin filament-based movement…	K10357|0|brp:103856447|myosin-17-like; K10357 myosin V (A)	[Z]	Cytoskeleton	Myosin head (motor domain);; DIL domain;; IQ calmodulin-binding motif;; Myosin N-terminal SH3-like domain	Myosin-17 GN=F7C8.80 OS=Arabidopsis thaliana (Mouse-ear cress) PE=1 SV=2	Uncharacterized protein {ECO:0000313|EnsemblPlants:Bra006561.1-P} OS=Brassica rapa subsp. pekinensis (Chinese cabbage) PE=4 SV=1	Z	Cytoskeleton	PREDICTED: myosin-17-like [Brassica rapa]
BjuB041898	--	--	Biological Process: GPI anchor metabolic process (GO:0006505);; Biological Process: intracellular protein transport (GO:0006886);; Molecular Function: hydrolase activity, acting on ester bonds (GO:0016788);; Cellular Component: intrinsic component of endoplasmic reticulum membrane (GO:0031227);;	--	--	--	Alpha/beta hydrolase family;; PGAP1-like protein;; Lecithin:cholesterol acyltransferase	--	BnaA04g25990D protein {ECO:0000313|EMBL:CDY37021.1} OS=Brassica napus (Rape) PE=4 SV=1	S	Function unknown	BnaA04g25990D [Brassica napus]
BjuA009025	[JO]	--	Cellular Component: nucleus (GO:0005634);; Biological Process: protein folding (GO:0006457);;	K09522|1.18258e-163|brp:103855651|dnaJ homolog subfamily C member 2-like; K09522 DnaJ homolog subfamily C member 2 (A)	[O]	Posttranslational modification, protein turnover, chaperones	DnaJ domain	--	Uncharacterized protein {ECO:0000313|EnsemblPlants:Bra005877.1-P} OS=Brassica rapa subsp. pekinensis (Chinese cabbage) PE=4 SV=1	O	Posttranslational modification, protein turnover, chaperones	PREDICTED: dnaJ homolog subfamily C member 2-like [Brassica rapa]
BjuA009325	--	--	Cellular Component: nucleus (GO:0005634);; Biological Process: xylem development (GO:0010089);; Biological Process: cell wall macromolecule metabolic process (GO:0044036);;	--	--	--	Transcription factor regulating root and shoot growth via Pin3;; Transcription factor BRX N-terminal domain	Protein Brevis radix-like 4 GN=BRXL4 OS=Arabidopsis thaliana (Mouse-ear cress) PE=2 SV=1	Uncharacterized protein {ECO:0000313|EnsemblPlants:Bra006563.1-P} OS=Brassica rapa subsp. pekinensis (Chinese cabbage) PE=4 SV=1	S	Function unknown	PREDICTED: protein Brevis radix-like 4 [Brassica rapa]
BjuA009843	[H]	Coenzyme transport and metabolism	Molecular Function: ubiquitin activating enzyme activity (GO:0004839);; Molecular Function: ubiquitin-protein transferase activity (GO:0004842);; Molecular Function: ATP binding (GO:0005524);; Cellular Component: nucleus (GO:0005634);; Cellular Component: cytosol (GO:0005829);; Cellular Component: plasma membrane (GO:0005886);; Biological Process: protein N-linked glycosylation (GO:0006487);; Bio…	K03178|0|brp:103857680|ubiquitin-activating enzyme E1 1-like; K03178 ubiquitin-activating enzyme E1 [EC:6.3.2.19] (A)	[O]	Posttranslational modification, protein turnover, chaperones	ThiF family;; Ubiquitin-activating enzyme e1 C-terminal domain;; Repeat in ubiquitin-activating (UBA) protein;; Ubiquitin-activating enzyme active site	Ubiquitin-activating enzyme E1 1 GN=T27E13.15 OS=Arabidopsis thaliana (Mouse-ear cress) PE=1 SV=1	BnaA03g13720D protein {ECO:0000313|EMBL:CDX84858.1} OS=Brassica napus (Rape) PE=3 SV=1	H	Coenzyme transport and metabolism	PREDICTED: ubiquitin-activating enzyme E1 1-like, partial [Brassica rapa]
BjuA009601	--	--	Cellular Component: nucleus (GO:0005634);;	--	--	--	FBD;; Leucine Rich Repeat;; F-box domain	FBD-associated F-box protein At5g56370 GN=At5g56370 OS=Arabidopsis thaliana (Mouse-ear cress) PE=2 SV=1	BnaA03g10880D protein {ECO:0000313|EMBL:CDY36798.1} OS=Brassica napus (Rape) PE=4 SV=1	R	General function prediction only	BnaA03g10880D [Brassica napus]
BjuB042109	[H]	Coenzyme transport and metabolism	Molecular Function: uroporphyrinogen decarboxylase activity (GO:0004853);; Biological Process: protoporphyrinogen IX biosynthetic process (GO:0006782);; Cellular Component: chloroplast stroma (GO:0009570);; Cellular Component: chloroplast envelope (GO:0009941);; Biological Process: chlorophyll biosynthetic process (GO:0015995);;	K01599|0|eus:EUTSA_v10016760mg|hypothetical protein; K01599 uroporphyrinogen decarboxylase [EC:4.1.1.37] (A)	[H]	Coenzyme transport and metabolism	Uroporphyrinogen decarboxylase (URO-D);; Weak chloroplast movement under blue light	Uroporphyrinogen decarboxylase 2, chloroplastic (Precursor) GN=HEME2 OS=Arabidopsis thaliana (Mouse-ear cress) PE=2 SV=1	Uroporphyrinogen decarboxylase {ECO:0000256|RuleBase:RU000554} OS=Arabis alpina (Alpine rock-cress) PE=3 SV=1	H	Coenzyme transport and metabolism	hypothetical protein AALP_AA4G191300 [Arabis alpina]
BjuA041874	[KAD]	--	Molecular Function: DNA binding (GO:0003677);; Molecular Function: chromatin binding (GO:0003682);; Molecular Function: sequence-specific DNA binding transcription factor activity (GO:0003700);; Cellular Component: nucleus (GO:0005634);; Biological Process: regulation of transcription, DNA-templated (GO:0006355);;	K09422|0|brp:103856266|transcription factor MYB23-like; K09422 myb proto-oncogene protein, plant (A)	[K]	Transcription	Myb-like DNA-binding domain;; Myb-like DNA-binding domain	Transcription factor MYB44 GN=K8K14.2 OS=Arabidopsis thaliana (Mouse-ear cress) PE=2 SV=1	BnaA03g06730D protein {ECO:0000313|EMBL:CDX78761.1} OS=Brassica napus (Rape) PE=4 SV=1	K	Transcription	BnaA03g06730D [Brassica napus]
BjuB011854	--	--	Biological Process: RNA methylation (GO:0001510);; Cellular Component: nucleolus (GO:0005730);; Cellular Component: cytosol (GO:0005829);; Cellular Component: ribosome (GO:0005840);; Biological Process: purine nucleotide biosynthetic process (GO:0006164);; Biological Process: pyrimidine ribonucleotide biosynthetic process (GO:0009220);; Cellular Component: membrane (GO:0016020);;	K14775|1.8598e-154|brp:103841740|ribosomal L1 domain-containing protein 1-like; K14775 ribosome biogenesis protein UTP30 (A)	[S]	Function unknown	Ribosomal protein L1p/L10e family	60S ribosomal protein L10a-1 GN=RPL10AA OS=Arabidopsis thaliana (Mouse-ear cress) PE=2 SV=1	BnaA09g55200D protein {ECO:0000313|EMBL:CDY49241.1} OS=Brassica napus (Rape) PE=4 SV=1	S	Function unknown	BnaA09g55200D [Brassica napus]
BjuB027052	--	--	Biological Process: sulfur amino acid metabolic process (GO:0000096);; Biological Process: defense response to insect (GO:0002213);; Molecular Function: stearoyl-CoA 9-desaturase activity (GO:0004768);; Biological Process: glycine catabolic process (GO:0006546);; Biological Process: unsaturated fatty acid biosynthetic process (GO:0006636);; Biological Process: phosphatidylglycerol biosynthetic pr…	K03921|0|eus:EUTSA_v10001477mg|hypothetical protein; K03921 acyl-[acyl-carrier-protein] desaturase [EC:1.14.19.2] (A)	--	--	Fatty acid desaturase	Acyl-[acyl-carrier-protein] desaturase, chloroplastic (Precursor) OS=Brassica napus (Rape) PE=2 SV=1	Acyl-[acyl-carrier-protein] desaturase {ECO:0000256|RuleBase:RU000582} OS=Brassica juncea (Indian mustard) PE=3 SV=1	I	Lipid transport and metabolism	plastidic delta-9-stearoyl-acyl-acyl carrier protein desaturase [Brassica juncea]
BjuA041846	[S]	Function unknown	Biological Process: metabolic process (GO:0008152);; Molecular Function: carbon-sulfur lyase activity (GO:0016846);;	--	[S]	Function unknown	Glutathione-dependent formaldehyde-activating enzyme	--	Uncharacterized protein {ECO:0000313|EnsemblPlants:Bra006379.1-P} OS=Brassica rapa subsp. pekinensis (Chinese cabbage) PE=4 SV=1	S	Function unknown	PREDICTED: centromere protein V [Brassica rapa]
BjuA010146	[J]	Translation, ribosomal structure and biogenesis	Molecular Function: DNA binding (GO:0003677);; Molecular Function: chromatin binding (GO:0003682);; Molecular Function: sequence-specific DNA binding transcription factor activity (GO:0003700);; Biological Process: regulation of transcription, DNA-templated (GO:0006355);;	--	[O]	Posttranslational modification, protein turnover, chaperones	Plectin/S10 domain;; Myb-like DNA-binding domain	Protein REVEILLE 6 GN=RVE6 OS=Arabidopsis thaliana (Mouse-ear cress) PE=2 SV=1	BnaA03g12550D protein {ECO:0000313|EMBL:CDY56155.1} OS=Brassica napus (Rape) PE=4 SV=1	K	Transcription	PREDICTED: protein REVEILLE 6-like isoform X1 [Brassica rapa]
BjuB027100	--	--	--	--	--	--	--	--	BnaC04g50020D protein {ECO:0000313|EMBL:CDY27403.1} OS=Brassica napus (Rape) PE=4 SV=1	S	Function unknown	BnaC04g50020D [Brassica napus]
BjuA009491	--	--	Biological Process: chloroplast organization (GO:0009658);; Biological Process: regulation of cell proliferation (GO:0042127);;	--	--	--	--	Tyrosine-sulfated glycopeptide 1 (Precursor) GN=PSY1 OS=Arabidopsis thaliana (Mouse-ear cress) PE=1 SV=1	Phosphoinositide phospholipase C {ECO:0000256|RuleBase:RU361133} OS=Brassica rapa subsp. pekinensis (Chinese cabbage) PE=4 SV=1	I	Lipid transport and metabolism	PREDICTED: protein PSY1-like [Brassica rapa]
BjuB026986	--	--	Cellular Component: cytoplasm (GO:0005737);; Molecular Function: transferase activity, transferring acyl groups other than amino-acyl groups (GO:0016747);; Biological Process: response to karrikin (GO:0080167);;	--	--	--	Transferase family	BAHD acyltransferase DCR GN=MRO11.2 OS=Arabidopsis thaliana (Mouse-ear cress) PE=2 SV=1	Uncharacterized protein {ECO:0000313|EnsemblPlants:Bra017041.1-P} OS=Brassica rapa subsp. pekinensis (Chinese cabbage) PE=4 SV=1	S	Function unknown	PREDICTED: uncharacterized acetyltransferase At3g50280-like isoform X2 [Brassica rapa]
BjuA041750	[J]	Translation, ribosomal structure and biogenesis	Molecular Function: 3'-5'-exoribonuclease activity (GO:0000175);; Biological Process: mitochondrial RNA catabolic process (GO:0000957);; Biological Process: mitochondrial RNA processing (GO:0000963);; Molecular Function: RNA binding (GO:0003723);; Molecular Function: polyribonucleotide nucleotidyltransferase activity (GO:0004654);; Cellular Component: mitochondrion (GO:0005739);; Biological Proce…	K00962|0|brp:103856086|polyribonucleotide nucleotidyltransferase 2, mitochondrial; K00962 polyribonucleotide nucleotidyltransferase [EC:2.7.7.8] (A)	[R]	General function prediction only	3' exoribonuclease family, domain 1;; 3' exoribonuclease family, domain 2;; Polyribonucleotide nucleotidyltransferase, RNA binding domain;; S1 RNA binding domain	Polyribonucleotide nucleotidyltransferase 2, mitochondrial (Precursor) GN=PNP2 OS=Arabidopsis thaliana (Mouse-ear cress) PE=2 SV=1	Uncharacterized protein {ECO:0000313|EnsemblPlants:Bra006261.1-P} OS=Brassica rapa subsp. pekinensis (Chinese cabbage) PE=3 SV=1	R	General function prediction only	PREDICTED: polyribonucleotide nucleotidyltransferase 2, mitochondrial [Brassica rapa]
BjuA009695	--	--	Biological Process: cell morphogenesis (GO:0000902);; Biological Process: response to molecule of fungal origin (GO:0002238);; Cellular Component: nucleus (GO:0005634);; Cellular Component: cytosol (GO:0005829);; Cellular Component: plasma membrane (GO:0005886);; Biological Process: response to stress (GO:0006950);; Biological Process: Golgi vesicle transport (GO:0048193);; Biological Process: ro…	--	--	--	Universal stress protein family	--	Uncharacterized protein {ECO:0000313|EMBL:ESQ43023.1} OS=Eutrema salsugineum (Saltwater cress) PE=4 SV=1	S	Function unknown	hypothetical protein EUTSA_v10014526mg [Eutrema salsugineum]
BjuA041653	--	--	Cellular Component: nucleus (GO:0005634);; Biological Process: circadian rhythm (GO:0007623);;	--	--	--	--	--	BnaA03g03760D protein {ECO:0000313|EMBL:CDX78464.1} OS=Brassica napus (Rape) PE=4 SV=1	--	--	BnaA03g03760D [Brassica napus]
BjuB000832	--	--	Cellular Component: nucleus (GO:0005634);; Cellular Component: plasma membrane (GO:0005886);; Biological Process: microtubule nucleation (GO:0007020);;	--	--	--	Transcriptional activator	--	Uncharacterized protein {ECO:0000313|EMBL:ESQ52272.1} OS=Eutrema salsugineum (Saltwater cress) PE=4 SV=1	S	Function unknown	hypothetical protein EUTSA_v10017290mg [Eutrema salsugineum]
BjuA009614	--	--	--	--	--	--	--	--	Uncharacterized protein {ECO:0000313|EnsemblPlants:Bra028942.1-P} OS=Brassica rapa subsp. pekinensis (Chinese cabbage) PE=4 SV=1	S	Function unknown	PREDICTED: uncharacterized protein LOC103856945 isoform X4 [Brassica rapa]
BjuB041906	--	--	Molecular Function: ion channel activity (GO:0005216);; Cellular Component: nucleus (GO:0005634);; Cellular Component: mitochondrion (GO:0005739);; Biological Process: cation transport (GO:0006812);; Cellular Component: chloroplast inner membrane (GO:0009706);; Cellular Component: integral component of chloroplast outer membrane (GO:0031359);;	--	--	--	--	Outer envelope pore protein 37, chloroplastic (Precursor) GN=OEP37 OS=Arabidopsis thaliana (Mouse-ear cress) PE=1 SV=2	BnaC04g49380D protein {ECO:0000313|EMBL:CDY23410.1} OS=Brassica napus (Rape) PE=4 SV=1	S	Function unknown	BnaC04g49380D [Brassica napus]
BjuB000092	--	--	Molecular Function: DNA binding (GO:0003677);; Cellular Component: nucleus (GO:0005634);; Biological Process: regulation of transcription, DNA-templated (GO:0006355);; Molecular Function: zinc ion binding (GO:0008270);; Biological Process: gravitropism (GO:0009630);;	--	--	--	--	--	BnaAnng27770D protein {ECO:0000313|EMBL:CDY68599.1} (Fragment) OS=Brassica napus (Rape) PE=4 SV=1	R	General function prediction only	BnaAnng27770D, partial [Brassica napus]
BjuA009062	[R]	General function prediction only	Molecular Function: iron ion binding (GO:0005506);; Cellular Component: cytoplasm (GO:0005737);; Biological Process: fatty acid catabolic process (GO:0009062);; Biological Process: gibberellin biosynthetic process (GO:0009686);; Molecular Function: gibberellin 20-oxidase activity (GO:0045544);; Biological Process: oxidation-reduction process (GO:0055114);;	K05282|0|brp:103847081|gibberellin 20 oxidase 3; K05282 gibberellin 20-oxidase [EC:1.14.11.12] (A)	[QR]	--	2OG-Fe(II) oxygenase superfamily;; non-haem dioxygenase in morphine synthesis N-terminal	Gibberellin 20 oxidase 3 GN=T28J14_140 OS=Arabidopsis thaliana (Mouse-ear cress) PE=2 SV=1	Uncharacterized protein {ECO:0000313|EnsemblPlants:Bra005927.1-P} OS=Brassica rapa subsp. pekinensis (Chinese cabbage) PE=3 SV=1	R	General function prediction only	BnaA03g55500D [Brassica napus]
BjuA008857	[Z]	Cytoskeleton	Molecular Function: DNA binding (GO:0003677);; Molecular Function: microtubule motor activity (GO:0003777);; Molecular Function: ATP binding (GO:0005524);; Cellular Component: Golgi apparatus (GO:0005794);; Cellular Component: kinesin complex (GO:0005871);; Cellular Component: microtubule (GO:0005874);; Biological Process: regulation of DNA replication (GO:0006275);; Biological Process: DNA repai…	K10403|0|brp:103855463|kinesin-like protein KIF22; K10403 kinesin family member 22 (A)	[Z]	Cytoskeleton	Kinesin motor domain;; Helix-hairpin-helix motif;; Helix-hairpin-helix motif	125 kDa kinesin-related protein GN=TKRP125 OS=Nicotiana tabacum (Common tobacco) PE=1 SV=1	Kinesin-like protein {ECO:0000256|RuleBase:RU000394} OS=Brassica rapa subsp. pekinensis (Chinese cabbage) PE=3 SV=1	Z	Cytoskeleton	PREDICTED: kinesin-like protein KIF22 [Brassica rapa]
BjuB027013	--	--	Cellular Component: chloroplast thylakoid membrane (GO:0009535);;	--	--	--	--	--	BnaA04g24730D protein {ECO:0000313|EMBL:CDY30372.1} OS=Brassica napus (Rape) PE=4 SV=1	S	Function unknown	PREDICTED: uncharacterized protein LOC103866032 [Brassica rapa]
BjuB042021	--	--	Cellular Component: extracellular region (GO:0005576);; Cellular Component: vacuolar membrane (GO:0005774);; Cellular Component: cytosol (GO:0005829);; Cellular Component: plasma membrane (GO:0005886);; Biological Process: protein targeting to vacuole (GO:0006623);; Cellular Component: chloroplast thylakoid membrane (GO:0009535);; Biological Process: response to wounding (GO:0009611);; Biological…	--	--	--	PLAT/LH2 domain;; Embryo-specific protein 3, (ATS3)	--	Dehydration stress-induced protein {ECO:0000313|EMBL:AAK01359.1} OS=Brassica napus (Rape) PE=2 SV=1	R	General function prediction only	dehydration stress-induced protein [Brassica napus]
BjuB026719	--	--	Cellular Component: extracellular region (GO:0005576);; Biological Process: cell adhesion (GO:0007155);;	--	[MW]	--	Fasciclin domain	Fasciclin-like arabinogalactan protein 16 (Precursor) GN=FLA16 OS=Arabidopsis thaliana (Mouse-ear cress) PE=2 SV=1	Uncharacterized protein {ECO:0000313|EnsemblPlants:Bra017285.1-P} OS=Brassica rapa subsp. pekinensis (Chinese cabbage) PE=4 SV=1	W	Extracellular structures	PREDICTED: fasciclin-like arabinogalactan protein 16 [Brassica rapa]
BjuA041649	--	--	Molecular Function: serine-type endopeptidase activity (GO:0004252);; Cellular Component: extracellular region (GO:0005576);; Cellular Component: cell wall (GO:0005618);; Biological Process: proteolysis (GO:0006508);; Biological Process: pollen tube growth (GO:0009860);;	--	--	--	--	Subtilisin-like protease SBT3.3 {ECO:0000303|PubMed:16193095} (Precursor) OS=Arabidopsis thaliana (Mouse-ear cress) PE=2 SV=1	BnaA03g03690D protein {ECO:0000313|EMBL:CDX78457.1} OS=Brassica napus (Rape) PE=4 SV=1	--	--	BnaA03g03690D [Brassica napus]
BjuA041860	--	--	Cellular Component: chloroplast (GO:0009507);;	--	--	--	Domain of unknown function (DUF4228)	--	BnaAnng38710D protein {ECO:0000313|EMBL:CDY71753.1} OS=Brassica napus (Rape) PE=4 SV=1	S	Function unknown	PREDICTED: uncharacterized protein LOC103856246 [Brassica rapa]
BjuA041837	--	--	Molecular Function: magnesium ion binding (GO:0000287);; Molecular Function: ATP binding (GO:0005524);; Cellular Component: cytosol (GO:0005829);; Biological Process: myo-inositol hexakisphosphate biosynthetic process (GO:0010264);; Biological Process: inositol trisphosphate metabolic process (GO:0032957);; Molecular Function: inositol tetrakisphosphate 1-kinase activity (GO:0047325);; Molecular …	K00913|0|brp:103856211|inositol-tetrakisphosphate 1-kinase 1-like; K00913 inositol-1,3,4-trisphosphate 5/6-kinase / inositol-tetrakisphosphate 1-kinase [EC:2.7.1.159 2.7.1.134] (A)	--	--	Inositol 1, 3, 4-trisphosphate 5/6-kinase	Inositol-tetrakisphosphate 1-kinase 1 GN=ITPK1 OS=Arabidopsis thaliana (Mouse-ear cress) PE=1 SV=1	Inositol-tetrakisphosphate 1-kinase {ECO:0000256|PIRNR:PIRNR038186} OS=Brassica napus (Rape) PE=3 SV=1	T	Signal transduction mechanisms	BnaA03g06170D [Brassica napus]
BjuB026884	[RTKL]	--	Molecular Function: calmodulin-dependent protein kinase activity (GO:0004683);; Molecular Function: calcium ion binding (GO:0005509);; Molecular Function: ATP binding (GO:0005524);; Biological Process: protein phosphorylation (GO:0006468);; Biological Process: plant-type cell wall modification (GO:0009827);; Biological Process: pollen tube growth (GO:0009860);;	K13412|1.12374e-90|crb:CARUB_v10025314mg|hypothetical protein; K13412 calcium-dependent protein kinase [EC:2.7.11.1] (A)	[T]	Signal transduction mechanisms	Protein kinase domain;; Protein tyrosine kinase	Calcium-dependent protein kinase 20 GN=CPK20 OS=Arabidopsis thaliana (Mouse-ear cress) PE=3 SV=1	Uncharacterized protein {ECO:0000313|EMBL:EOA29059.1} OS=Capsella rubella PE=4 SV=1	T	Signal transduction mechanisms	hypothetical protein CARUB_v10025314mg [Capsella rubella]
BjuB027097	--	--	Molecular Function: ubiquitin-protein transferase activity (GO:0004842);; Molecular Function: protein binding (GO:0005515);; Cellular Component: nucleus (GO:0005634);; Biological Process: ubiquitin-dependent protein catabolic process (GO:0006511);; Biological Process: protein ubiquitination (GO:0016567);; Biological Process: lateral root development (GO:0048527);;	--	--	--	Armadillo/beta-catenin-like repeat;; HEAT repeats;; HEAT repeat	Protein ARABIDILLO 1 GN=FBX5 OS=Arabidopsis thaliana (Mouse-ear cress) PE=1 SV=1	BnaA04g25920D protein {ECO:0000313|EMBL:CDY37014.1} OS=Brassica napus (Rape) PE=4 SV=1	S	Function unknown	BnaA04g25920D [Brassica napus]
BjuB041881	[J]	Translation, ribosomal structure and biogenesis	Biological Process: cytokinesis by cell plate formation (GO:0000911);; Biological Process: RNA methylation (GO:0001510);; Molecular Function: structural constituent of ribosome (GO:0003735);; Cellular Component: cell wall (GO:0005618);; Cellular Component: nucleolus (GO:0005730);; Cellular Component: endoplasmic reticulum (GO:0005783);; Cellular Component: Golgi apparatus (GO:0005794);; Biologica…	K02953|1.61143e-105|brp:103866881|40S ribosomal protein S13-2-like; K02953 small subunit ribosomal protein S13e (A)	[J]	Translation, ribosomal structure and biogenesis	Ribosomal S13/S15 N-terminal domain;; Ribosomal protein S15	40S ribosomal protein S13-2 GN=RPS13B OS=Arabidopsis thaliana (Mouse-ear cress) PE=2 SV=1	Uncharacterized protein {ECO:0000313|EnsemblPlants:Bra004901.1-P} OS=Brassica rapa subsp. pekinensis (Chinese cabbage) PE=3 SV=1	J	Translation, ribosomal structure and biogenesis	PREDICTED: 40S ribosomal protein S13-2-like [Brassica rapa]
BjuA009833	[C]	Energy production and conversion	Molecular Function: NADH dehydrogenase activity (GO:0003954);; Cellular Component: peroxisome (GO:0005777);; Biological Process: myo-inositol hexakisphosphate biosynthetic process (GO:0010264);; Cellular Component: intrinsic component of mitochondrial inner membrane (GO:0031304);; Molecular Function: flavin adenine dinucleotide binding (GO:0050660);; Biological Process: oxidation-reduction proces…	K17871|0|brp:103857281|internal alternative NAD(P)H-ubiquinone oxidoreductase A2, mitochondrial; K17871 NADH:ubiquinone reductase (non-electrogenic) [EC:1.6.5.9] (A)	[C]	Energy production and conversion	Pyridine nucleotide-disulphide oxidoreductase;; Pyridine nucleotide-disulphide oxidoreductase	Internal alternative NAD(P)H-ubiquinone oxidoreductase A2, mitochondrial (Precursor) GN=NDA2 OS=Arabidopsis thaliana (Mouse-ear cress) PE=2 SV=1	BnaA03g13600D protein {ECO:0000313|EMBL:CDX84870.1} OS=Brassica napus (Rape) PE=4 SV=1	C	Energy production and conversion	BnaA03g13600D [Brassica napus]
BjuA009739	--	--	Biological Process: fatty acid beta-oxidation (GO:0006635);; Biological Process: protein import into peroxisome matrix (GO:0016558);;	--	--	--	--	--	BnaA03g12380D protein {ECO:0000313|EMBL:CDY47060.1} OS=Brassica napus (Rape) PE=4 SV=1	S	Function unknown	BnaA03g12380D [Brassica napus]
BjuB041996	--	--	Cellular Component: mitochondrion (GO:0005739);; Cellular Component: chloroplast (GO:0009507);;	--	--	--	--	--	BnaC03g61080D protein {ECO:0000313|EMBL:CDY52515.1} OS=Brassica napus (Rape) PE=4 SV=1	S	Function unknown	BnaC03g61080D [Brassica napus]
BjuB027169	--	--	Molecular Function: polygalacturonase activity (GO:0004650);; Cellular Component: extracellular region (GO:0005576);; Cellular Component: mitochondrial respiratory chain complex I (GO:0005747);; Cellular Component: vacuolar membrane (GO:0005774);; Biological Process: carbohydrate metabolic process (GO:0005975);; Biological Process: ubiquitin-dependent protein catabolic process (GO:0006511);; Cell…	--	--	--	ESSS subunit of NADH:ubiquinone oxidoreductase (complex I)	--	Uncharacterized protein {ECO:0000313|EMBL:ESQ52944.1} OS=Eutrema salsugineum (Saltwater cress) PE=4 SV=1	S	Function unknown	hypothetical protein EUTSA_v10017449mg [Eutrema salsugineum]
BjuA009656	[M]	Cell wall/membrane/envelope biogenesis	Molecular Function: transferase activity, transferring acyl groups (GO:0016746);;	--	--	--	Membrane bound O-acyl transferase family;; MBOAT, membrane-bound O-acyltransferase family	Probable long-chain-alcohol O-fatty-acyltransferase 3 GN=AT3 OS=Arabidopsis thaliana (Mouse-ear cress) PE=3 SV=1	BnaA03g11470D protein {ECO:0000313|EMBL:CDY36739.1} OS=Brassica napus (Rape) PE=4 SV=1	--	--	BnaA03g11470D [Brassica napus]
BjuA008953	--	--	Cellular Component: nucleus (GO:0005634);;	--	--	--	Domain of unknown function (DUF4228)	--	BnaA03g01140D protein {ECO:0000313|EMBL:CDY11278.1} OS=Brassica napus (Rape) PE=4 SV=1	S	Function unknown	BnaA03g01140D [Brassica napus]
BjuB042126	--	--	Cellular Component: chloroplast (GO:0009507);;	--	--	--	GDSL/SGNH-like Acyl-Esterase family found in Pmr5 and Cas1p;; PMR5 N terminal Domain	Protein trichome birefringence-like 33 GN=TBL33 OS=Arabidopsis thaliana (Mouse-ear cress) PE=2 SV=1	BnaA04g29290D protein {ECO:0000313|EMBL:CDY52922.1} OS=Brassica napus (Rape) PE=4 SV=1	S	Function unknown	BnaA04g29290D [Brassica napus]
BjuA000513	[IQR]	--	Molecular Function: nucleotide binding (GO:0000166);; Molecular Function: oxidoreductase activity (GO:0016491);; Biological Process: oxidation-reduction process (GO:0055114);;	--	[Q]	Secondary metabolites biosynthesis, transport and catabolism	short chain dehydrogenase;; KR domain;; NAD dependent epimerase/dehydratase family	Short-chain dehydrogenase TIC 32, chloroplastic GN=TIC32 OS=Arabidopsis thaliana (Mouse-ear cress) PE=2 SV=1	Uncharacterized protein {ECO:0000313|EnsemblPlants:Bra005729.1-P} OS=Brassica rapa subsp. pekinensis (Chinese cabbage) PE=3 SV=1	R	General function prediction only	PREDICTED: short-chain dehydrogenase TIC 32, chloroplastic-like isoform X1 [Brassica rapa]
BjuA041892	--	--	Biological Process: response to chitin (GO:0010200);;	--	--	--	--	--	BnaA03g06920D protein {ECO:0000313|EMBL:CDX78780.1} OS=Brassica napus (Rape) PE=4 SV=1	R	General function prediction only	BnaA03g06920D [Brassica napus]
BjuA041873	--	--	Cellular Component: nucleus (GO:0005634);; Cellular Component: cytoplasm (GO:0005737);; Biological Process: chromosome segregation (GO:0007059);; Biological Process: cell cycle process (GO:0022402);;	--	--	--	--	--	Uncharacterized protein {ECO:0000313|EnsemblPlants:Bra017253.1-P} OS=Brassica rapa subsp. pekinensis (Chinese cabbage) PE=4 SV=1	--	--	PREDICTED: myosin heavy chain, cardiac muscle isoform-like isoform X2 [Brassica rapa]
BjuA009162	--	--	Molecular Function: sequence-specific DNA binding transcription factor activity (GO:0003700);; Cellular Component: nucleus (GO:0005634);; Biological Process: gibberellin biosynthetic process (GO:0009686);; Biological Process: gibberellic acid mediated signaling pathway (GO:0009740);; Biological Process: post-translational protein modification (GO:0043687);; Biological Process: positive regulation…	K14514|0|brp:103855853|putative ETHYLENE INSENSITIVE 3-like 4 protein; K14514 ethylene-insensitive protein 3 (A)	--	--	Ethylene insensitive 3	Putative ETHYLENE INSENSITIVE 3-like 4 protein GN=EIL4 OS=Arabidopsis thaliana (Mouse-ear cress) PE=3 SV=1	117M18_12 {ECO:0000313|EMBL:AAZ66931.1} OS=Brassica campestris (Field mustard) PE=4 SV=1	K	Transcription	PREDICTED: putative ETHYLENE INSENSITIVE 3-like 4 protein [Brassica rapa]
BjuA009044	--	--	--	--	[R]	General function prediction only	Reverse transcriptase (RNA-dependent DNA polymerase);; Domain of unknown function (DUF4283);; Endonuclease/Exonuclease/phosphatase family;; Zinc knuckle	Putative ribonuclease H protein At1g65750 GN=At1g65750 OS=Arabidopsis thaliana (Mouse-ear cress) PE=3 SV=1	Putative reverse transcriptase {ECO:0000313|EMBL:BAF00918.1} OS=Arabidopsis thaliana (Mouse-ear cress) PE=2 SV=1	R	General function prediction only	PREDICTED: uncharacterized protein LOC103864849 [Brassica rapa]
BjuA009018	[R]	General function prediction only	Cellular Component: nucleus (GO:0005634);; Cellular Component: cytosol (GO:0005829);; Biological Process: fatty acid beta-oxidation (GO:0006635);; Cellular Component: proteasome regulatory particle, lid subcomplex (GO:0008541);; Biological Process: toxin catabolic process (GO:0009407);; Biological Process: leaf morphogenesis (GO:0009965);; Biological Process: seed dormancy process (GO:0010162);; …	K03038|3.70704e-67|brp:103855642|26S proteasome non-ATPase regulatory subunit 7 homolog A; K03038 26S proteasome regulatory subunit N8 (A)	[O]	Posttranslational modification, protein turnover, chaperones	Maintenance of mitochondrial structure and function	26S proteasome non-ATPase regulatory subunit 7 homolog A GN=MJJ3.19 OS=Arabidopsis thaliana (Mouse-ear cress) PE=1 SV=1	BnaA03g01760D protein {ECO:0000313|EMBL:CDY11340.1} OS=Brassica napus (Rape) PE=4 SV=1	O	Posttranslational modification, protein turnover, chaperones	PREDICTED: 26S proteasome non-ATPase regulatory subunit 7 homolog A [Brassica rapa]
BjuA009360	--	--	Cellular Component: nucleus (GO:0005634);; Cellular Component: plasma membrane (GO:0005886);; Biological Process: fatty acid beta-oxidation (GO:0006635);; Biological Process: autophagy (GO:0006914);; Molecular Function: zinc ion binding (GO:0008270);; Biological Process: megagametogenesis (GO:0009561);; Biological Process: systemic acquired resistance (GO:0009627);; Biological Process: salicylic …	--	[O]	Posttranslational modification, protein turnover, chaperones	Ring finger domain;; RING-H2 zinc finger;; Zinc finger, C3HC4 type (RING finger)	E3 ubiquitin-protein ligase RHF2A GN=RHF2A OS=Arabidopsis thaliana (Mouse-ear cress) PE=2 SV=1	Uncharacterized protein {ECO:0000313|EnsemblPlants:Bra006603.1-P} OS=Brassica rapa subsp. pekinensis (Chinese cabbage) PE=4 SV=1	O	Posttranslational modification, protein turnover, chaperones	PREDICTED: E3 ubiquitin-protein ligase RHF2A-like [Brassica rapa]
BjuB026689	[O]	Posttranslational modification, protein turnover, chaperones	Molecular Function: serine-type endopeptidase inhibitor activity (GO:0004867);; Cellular Component: extracellular region (GO:0005576);; Biological Process: negative regulation of endopeptidase activity (GO:0010951);; Biological Process: regulation of proteolysis (GO:0030162);;	K13963|1.68477e-167|eus:EUTSA_v10017598mg|hypothetical protein; K13963 serpin B (A)	[V]	Defense mechanisms	Serpin (serine protease inhibitor)	Serpin-ZX GN=At1g47710 OS=Arabidopsis thaliana (Mouse-ear cress) PE=1 SV=1	BnaA04g20550D protein {ECO:0000313|EMBL:CDY40462.1} OS=Brassica napus (Rape) PE=3 SV=1	O	Posttranslational modification, protein turnover, chaperones	BnaA04g20550D [Brassica napus]
BjuA041875	--	--	Molecular Function: peroxidase activity (GO:0004601);; Cellular Component: extracellular region (GO:0005576);; Biological Process: iron ion transport (GO:0006826);; Biological Process: response to oxidative stress (GO:0006979);; Cellular Component: plant-type cell wall (GO:0009505);; Cellular Component: plasmodesma (GO:0009506);; Biological Process: cellular response to iron ion starvation (GO:00…	K00430|0|brp:103856267|peroxidase 57-like; K00430 peroxidase [EC:1.11.1.7] (A)	--	--	Peroxidase	Peroxidase 57 (Precursor) OS=Arabidopsis thaliana (Mouse-ear cress) PE=1 SV=1	BnaA03g06740D protein {ECO:0000313|EMBL:CDX78762.1} OS=Brassica napus (Rape) PE=3 SV=1	G	Carbohydrate transport and metabolism	PREDICTED: peroxidase 57-like [Brassica rapa]
BjuB041876	--	--	Molecular Function: DNA binding (GO:0003677);; Molecular Function: sequence-specific DNA binding transcription factor activity (GO:0003700);; Cellular Component: nucleus (GO:0005634);; Biological Process: regulation of transcription, DNA-templated (GO:0006355);; Biological Process: positive regulation of flower development (GO:0009911);; Biological Process: maintenance of inflorescence meristem i…	K09264|4.74731e-113|brp:103860551|agamous-like MADS-box protein AGL8 homolog; K09264 MADS-box transcription factor, plant (A)	[K]	Transcription	K-box region	Agamous-like MADS-box protein AGL8 homolog GN=AGL8 OS=Sinapis alba (White mustard) PE=2 SV=1	BnaA03g39820D protein {ECO:0000313|EMBL:CDY02185.1} OS=Brassica napus (Rape) PE=4 SV=1	K	Transcription	BnaA03g39820D [Brassica napus]
BjuB027044	[O]	Posttranslational modification, protein turnover, chaperones	Biological Process: protein peptidyl-prolyl isomerization (GO:0000413);; Molecular Function: peptidyl-prolyl cis-trans isomerase activity (GO:0003755);; Molecular Function: FK506 binding (GO:0005528);; Biological Process: pentose-phosphate shunt (GO:0006098);; Biological Process: rRNA processing (GO:0006364);; Cellular Component: chloroplast thylakoid lumen (GO:0009543);; Cellular Component: chlo…	--	[O]	Posttranslational modification, protein turnover, chaperones	FKBP-type peptidyl-prolyl cis-trans isomerase	Peptidyl-prolyl cis-trans isomerase FKBP16-3, chloroplastic (Precursor) GN=T1O24.30 OS=Arabidopsis thaliana (Mouse-ear cress) PE=1 SV=2	Peptidyl-prolyl cis-trans isomerase {ECO:0000256|RuleBase:RU004231} OS=Brassica napus (Rape) PE=4 SV=1	O	Posttranslational modification, protein turnover, chaperones	PREDICTED: peptidyl-prolyl cis-trans isomerase FKBP16-3, chloroplastic-like [Brassica rapa]
BjuA041794	[J]	Translation, ribosomal structure and biogenesis	Molecular Function: RNA binding (GO:0003723);; Molecular Function: tRNA (guanine-N2-)-methyltransferase activity (GO:0004809);; Biological Process: mRNA export from nucleus (GO:0006406);; Biological Process: protein import into nucleus (GO:0006606);; Biological Process: tRNA processing (GO:0008033);; Cellular Component: chloroplast (GO:0009507);;	K00555|0|brp:103856163|probable tRNA (guanine(26)-N(2))-dimethyltransferase 1; K00555 tRNA (guanine26-N2/guanine27-N2)-dimethyltransferase [EC:2.1.1.215 2.1.1.216] (A)	[J]	Translation, ribosomal structure and biogenesis	N2,N2-dimethylguanosine tRNA methyltransferase	Probable tRNA (guanine(26)-N(2))-dimethyltransferase 1 GN=At5g15810 OS=Arabidopsis thaliana (Mouse-ear cress) PE=2 SV=3	Uncharacterized protein {ECO:0000313|EnsemblPlants:Bra006323.1-P} OS=Brassica rapa subsp. pekinensis (Chinese cabbage) PE=4 SV=1	J	Translation, ribosomal structure and biogenesis	PREDICTED: probable tRNA (guanine(26)-N(2))-dimethyltransferase 1 [Brassica rapa]
BjuA008971	--	--	Cellular Component: NuA4 histone acetyltransferase complex (GO:0035267);;	--	[K]	Transcription	Enhancer of polycomb-like	--	Enhancer of polycomb-like protein {ECO:0000256|RuleBase:RU361124} OS=Brassica rapa subsp. pekinensis (Chinese cabbage) PE=3 SV=1	K	Transcription	PREDICTED: uncharacterized protein LOC103855578 [Brassica rapa]
BjuB026896	--	--	--	--	--	--	Yos1-like;; GDP-fucose protein O-fucosyltransferase	Uncharacterized protein At1g04910 GN=At1g04910 OS=Arabidopsis thaliana (Mouse-ear cress) PE=2 SV=1	Uncharacterized protein {ECO:0000313|EMBL:EXB89972.1} OS=Morus notabilis PE=4 SV=1	S	Function unknown	PREDICTED: uncharacterized protein At1g04910-like [Prunus mume]
BjuB041940	--	--	Cellular Component: nucleus (GO:0005634);; Cellular Component: cytosol (GO:0005829);; Biological Process: pyrimidine ribonucleotide biosynthetic process (GO:0009220);;	K14544|0|brp:103834989|nucleolar protein 6; K14544 U3 small nucleolar RNA-associated protein 22 (A)	[S]	Function unknown	Nrap protein	--	BnaA08g15320D protein {ECO:0000313|EMBL:CDY24778.1} OS=Brassica napus (Rape) PE=4 SV=1	S	Function unknown	BnaA08g15320D [Brassica napus]
BjuA009844	--	--	Molecular Function: DNA binding (GO:0003677);; Cellular Component: nucleus (GO:0005634);; Biological Process: leaf morphogenesis (GO:0009965);;	--	--	--	Protein of unknown function DUF260	LOB domain-containing protein 12 GN=T27E13.13 OS=Arabidopsis thaliana (Mouse-ear cress) PE=2 SV=2	Uncharacterized protein {ECO:0000313|EnsemblPlants:Bra022780.1-P} OS=Brassica rapa subsp. pekinensis (Chinese cabbage) PE=4 SV=1	R	General function prediction only	PREDICTED: LOB domain-containing protein 12-like [Brassica rapa]
BjuA009972	[RTKL]	--	Molecular Function: protein serine/threonine kinase activity (GO:0004674);; Molecular Function: protein tyrosine kinase activity (GO:0004713);; Molecular Function: ATP binding (GO:0005524);; Cellular Component: plasma membrane (GO:0005886);; Biological Process: protein phosphorylation (GO:0006468);; Biological Process: transmembrane receptor protein tyrosine kinase signaling pathway (GO:0007169);…	--	--	--	Protein kinase domain;; Protein tyrosine kinase;; Leucine Rich repeats (2 copies);; Leucine rich repeat;; Leucine Rich Repeat	Leucine-rich repeat receptor-like serine/threonine/tyrosine-protein kinase SOBIR1 (Precursor) GN=F20M17.8 OS=Arabidopsis thaliana (Mouse-ear cress) PE=1 SV=1	BnaA03g14760D protein {ECO:0000313|EMBL:CDX84754.1} OS=Brassica napus (Rape) PE=4 SV=1	T	Signal transduction mechanisms	PREDICTED: leucine-rich repeat receptor-like serine/threonine/tyrosine-protein kinase SOBIR1 [Brassica rapa]
BjuB027181	--	--	Cellular Component: vacuole (GO:0005773);; Cellular Component: plasmodesma (GO:0009506);;	--	--	--	PMR5 N terminal Domain;; GDSL/SGNH-like Acyl-Esterase family found in Pmr5 and Cas1p	Protein trichome birefringence-like 39 GN=TBL39 OS=Arabidopsis thaliana (Mouse-ear cress) PE=2 SV=1	BnaC04g48430D protein {ECO:0000313|EMBL:CDY14846.1} OS=Brassica napus (Rape) PE=4 SV=1	R	General function prediction only	BnaC04g48430D [Brassica napus]
BjuA009085	--	--	Cellular Component: plasma membrane (GO:0005886);;	--	--	--	Plant calmodulin-binding domain	--	BnaA03g02240D protein {ECO:0000313|EMBL:CDX78312.1} OS=Brassica napus (Rape) PE=4 SV=1	S	Function unknown	BnaA03g02240D [Brassica napus]
BjuB027050	--	--	Molecular Function: protein serine/threonine kinase activity (GO:0004674);; Molecular Function: ATP binding (GO:0005524);; Cellular Component: plasma membrane (GO:0005886);; Biological Process: protein phosphorylation (GO:0006468);; Molecular Function: carbohydrate binding (GO:0030246);;	--	--	--	Legume lectin domain	L-type lectin-domain containing receptor kinase V.4 (Precursor) GN=F18O19.19 OS=Arabidopsis thaliana (Mouse-ear cress) PE=2 SV=1	BnaA04g25350D protein {ECO:0000313|EMBL:CDY30434.1} OS=Brassica napus (Rape) PE=4 SV=1	G	Carbohydrate transport and metabolism	BnaA04g25350D [Brassica napus]
BjuB041950	--	--	Molecular Function: sequence-specific DNA binding transcription factor activity (GO:0003700);; Cellular Component: nucleus (GO:0005634);; Cellular Component: cytoplasm (GO:0005737);; Biological Process: regulation of transcription, DNA-templated (GO:0006355);; Biological Process: regulation of hydrogen peroxide metabolic process (GO:0010310);; Biological Process: negative regulation of gene expre…	K09060|4.6897e-178|brp:103834999|G-box-binding factor 1-like; K09060 plant G-box-binding factor (A)	--	--	G-box binding protein MFMR;; bZIP transcription factor;; Basic region leucine zipper	G-box-binding factor 1 GN=C7A10_630 OS=Arabidopsis thaliana (Mouse-ear cress) PE=2 SV=2	BnaA08g15400D protein {ECO:0000313|EMBL:CDY24770.1} OS=Brassica napus (Rape) PE=4 SV=1	K	Transcription	BnaA08g15400D [Brassica napus]
BjuA041764	[K]	Transcription	Molecular Function: transcription regulatory region sequence-specific DNA binding (GO:0000976);; Molecular Function: sequence-specific DNA binding transcription factor activity (GO:0003700);; Cellular Component: nucleus (GO:0005634);; Cellular Component: cytoplasm (GO:0005737);; Biological Process: regulation of transcription, DNA-templated (GO:0006355);; Biological Process: positive regulation o…	K09338|1.80784e-152|brp:103856117|homeobox-leucine zipper protein HAT7-like; K09338 homeobox-leucine zipper protein (A)	[K]	Transcription	Homeobox associated leucine zipper;; Homeobox domain	Homeobox-leucine zipper protein HAT7 GN=F8M21_40 OS=Arabidopsis thaliana (Mouse-ear cress) PE=2 SV=4	BnaA03g05260D protein {ECO:0000313|EMBL:CDX78614.1} OS=Brassica napus (Rape) PE=4 SV=1	K	Transcription	BnaA03g05260D [Brassica napus]
BjuB026914	--	--	Molecular Function: peroxidase activity (GO:0004601);; Cellular Component: extracellular region (GO:0005576);; Cellular Component: vacuole (GO:0005773);; Cellular Component: plant-type cell wall (GO:0009505);; Biological Process: response to salt stress (GO:0009651);; Biological Process: response to zinc ion (GO:0010043);; Molecular Function: heme binding (GO:0020037);; Biological Process: hydrog…	K00430|0|brp:103865667|peroxidase C3-like; K00430 peroxidase [EC:1.11.1.7] (A)	--	--	Peroxidase	Peroxidase C3 (Precursor) GN=PRXC3 OS=Armoracia rusticana (Horseradish) PE=3 SV=1	BnaC04g56610D protein {ECO:0000313|EMBL:CDY54420.1} OS=Brassica napus (Rape) PE=3 SV=1	--	--	BnaC04g56610D [Brassica napus]
BjuA008991	--	--	--	--	--	--	--	--	BnaC03g01920D protein {ECO:0000313|EMBL:CDX80938.1} OS=Brassica napus (Rape) PE=4 SV=1	--	--	BnaC03g01920D [Brassica napus]
BjuA041924	--	--	Cellular Component: Golgi apparatus (GO:0005794);; Cellular Component: plasma membrane (GO:0005886);; Biological Process: nucleotide-sugar transport (GO:0015780);; Cellular Component: integral component of membrane (GO:0016021);;	--	[GOU]	--	EamA-like transporter family;; UAA transporter family	GDP-mannose transporter GONST4 GN=GONST4 OS=Arabidopsis thaliana (Mouse-ear cress) PE=2 SV=1	BnaA03g07830D protein {ECO:0000313|EMBL:CDX88866.1} OS=Brassica napus (Rape) PE=4 SV=1	U	Intracellular trafficking, secretion, and vesicular transport	PREDICTED: GDP-mannose transporter GONST4-like [Brassica rapa]
BjuA009553	[G]	Carbohydrate transport and metabolism	Molecular Function: aldose 1-epimerase activity (GO:0004034);; Cellular Component: cytosol (GO:0005829);; Biological Process: galactose metabolic process (GO:0006012);; Biological Process: response to abscisic acid (GO:0009737);; Biological Process: glucosinolate biosynthetic process (GO:0019761);; Molecular Function: carbohydrate binding (GO:0030246);;	K01792|0|brp:103856758|putative glucose-6-phosphate 1-epimerase; K01792 glucose-6-phosphate 1-epimerase [EC:5.1.3.15] (A)	[G]	Carbohydrate transport and metabolism	Aldose 1-epimerase	Putative glucose-6-phosphate 1-epimerase OS=Cenchrus ciliaris (Buffelgrass) PE=2 SV=1	BnaA03g10320D protein {ECO:0000313|EMBL:CDX88617.1} OS=Brassica napus (Rape) PE=4 SV=1	G	Carbohydrate transport and metabolism	PREDICTED: putative glucose-6-phosphate 1-epimerase [Brassica rapa]
BjuA009088	[S]	Function unknown	Molecular Function: NAD+ kinase activity (GO:0003951);; Molecular Function: diacylglycerol kinase activity (GO:0004143);; Molecular Function: calcium ion binding (GO:0005509);; Cellular Component: cytoplasm (GO:0005737);; Biological Process: membrane fusion (GO:0006944);; Biological Process: protein kinase C-activating G-protein coupled receptor signaling pathway (GO:0007205);; Biological Process…	K00901|0|brp:103855751|diacylglycerol kinase 1-like; K00901 diacylglycerol kinase (ATP) [EC:2.7.1.107] (A)	[IT]	--	Diacylglycerol kinase accessory domain;; Diacylglycerol kinase catalytic domain;; Leucine Rich repeats (2 copies);; Phorbol esters/diacylglycerol binding domain (C1 domain);; Leucine rich repeat;; Leucine Rich Repeat;; Leucine rich repeat	Diacylglycerol kinase 1 GN=DGK1 OS=Arabidopsis thaliana (Mouse-ear cress) PE=1 SV=2	Diacylglycerol kinase {ECO:0000256|RuleBase:RU361128} OS=Brassica rapa subsp. pekinensis (Chinese cabbage) PE=3 SV=1	I	Lipid transport and metabolism	PREDICTED: diacylglycerol kinase 1-like [Brassica rapa]
BjuA009544	[RTKL]	--	Molecular Function: protein serine/threonine kinase activity (GO:0004674);; Molecular Function: protein serine/threonine/tyrosine kinase activity (GO:0004712);; Molecular Function: ATP binding (GO:0005524);; Cellular Component: nucleus (GO:0005634);; Biological Process: protein phosphorylation (GO:0006468);;	--	--	--	Protein tyrosine kinase;; Protein kinase domain;; PB1 domain	Serine/threonine-protein kinase CTR1 GN=CTR1 OS=Arabidopsis thaliana (Mouse-ear cress) PE=1 SV=1	Mitogen-activated protein kinase kinase kinase Raf35.1 {ECO:0000313|EMBL:AGA37227.1} OS=Brassica napus (Rape) PE=2 SV=1	T	Signal transduction mechanisms	mitogen-activated protein kinase kinase kinase Raf35.1 [Brassica napus]
BjuA009378	--	--	Molecular Function: catalytic activity (GO:0003824);; Cellular Component: vacuole (GO:0005773);; Biological Process: metabolic process (GO:0008152);; Cellular Component: plant-type cell wall (GO:0009505);; Cellular Component: plasmodesma (GO:0009506);;	--	--	--	--	--	BnaCnng57610D protein {ECO:0000313|EMBL:CDY68104.1} OS=Brassica napus (Rape) PE=4 SV=1	R	General function prediction only	BnaCnng57610D [Brassica napus]
BjuB026745	--	--	Biological Process: response to auxin (GO:0009733);;	K14488|6.32389e-79|brp:103865524|indole-3-acetic acid-induced protein ARG7-like; K14488 SAUR family protein (A)	--	--	Auxin responsive protein	Indole-3-acetic acid-induced protein ARG7 GN=ARG7 OS=Vigna radiata var. radiata (Mung bean) PE=2 SV=1	BnaAnng07560D protein {ECO:0000313|EMBL:CDY43741.1} OS=Brassica napus (Rape) PE=4 SV=1	S	Function unknown	PREDICTED: indole-3-acetic acid-induced protein ARG7-like [Brassica rapa]
BjuA009956	--	--	Biological Process: response to molecule of bacterial origin (GO:0002237);; Biological Process: respiratory burst involved in defense response (GO:0002679);; Cellular Component: mitochondrion (GO:0005739);; Cellular Component: plasma membrane (GO:0005886);; Biological Process: response to oxidative stress (GO:0006979);; Biological Process: response to wounding (GO:0009611);; Biological Process: r…	--	--	--	--	--	Uncharacterized protein {ECO:0000313|EnsemblPlants:Bra022847.1-P} OS=Brassica rapa subsp. pekinensis (Chinese cabbage) PE=4 SV=1	S	Function unknown	PREDICTED: uncharacterized protein LOC103857380 [Brassica rapa]
[truncated: 1,705 more rows]
